# Supplementary material for: Phosphoproteomics Profile of Chicken Cecum in the Response to Salmonella enterica Serovar Enteritidis Inoculation
Source: Animals (Basel). 2022 Dec 25;13(1):78. doi: 10.3390/ani13010078 (PMC9817708; doi:10.3390/ani13010078)
Supplement: Supplementary file 1 [file animals-13-00078-s001.zip]

Archive with 1 entries (1 files):
- Table S1 Motif analysis based on pS- and pT-phosphorylated modification sites.xlsx
