# Supplementary material for: Phosphoproteomics Profile of Chicken Cecum in the Response to Salmonella enterica Serovar Enteritidis Inoculation
Source: Animals (Basel). 2022 Dec 25;13(1):78. doi: 10.3390/ani13010078 (PMC9817708; doi:10.3390/ani13010078)
Supplement: Supplementary file 1 [file animals-13-00078-s001.zip › Table S1 Motif analysis based on pS- and pT-phosphorylated modification sites.xlsx]

## Sheet: motif-x
Motif No.	Motif Logo				Motif	Motif Score	Foreground		Background		Fold Increase
							Matches	Size	Matches	Size
1					xxxxPx_S_PxKxxx	40.42	49	7497	248	731810	19.3
2					xxxRxx_S_PxPxxx	38.28	77	7448	387	731562	19.5
3					xxxRxx_S_Pxxxxx	32.00	291	7371	2879	731175	10.0
4					xxxxxx_S_PxxxxK	32.00	239	7080	2337	728296	10.5
5					xxxxxx_S_PxRxxx	32.00	214	6841	2404	725959	9.4
6					xxxxxx_S_PxxxKx	32.00	183	6627	2090	723555	9.6
7					xxxxxx_S_PxKxxx	32.00	160	6444	1770	721465	10.1
8					xxxKxx_S_Pxxxxx	31.76	140	6284	1739	719695	9.2
9					xxxxxx_S_PKxxxx	31.06	112	6144	1349	717956	9.7
10					xKxxxx_S_Pxxxxx	29.79	112	6032	1485	716607	9.0
11					xxxRRx_S_xxxxxx	32.00	294	5920	3333	715122	10.7
12					xxxGRx_S_Pxxxxx	38.58	38	5626	193	711789	24.9
13					xxxxxx_S_PxxxRx	29.40	129	5588	2011	711596	8.2
14					xxxxxx_S_DEExxx	38.41	77	5459	491	709585	20.4
15					xxxxxx_S_DxExxx	32.00	240	5382	3074	709094	10.3
16					xxxxxx_S_PxxKxx	29.14	91	5142	1295	706020	9.6
17					xxxxxx_S_xEDLxx	41.39	49	5051	401	704725	17.0
18					xxxxxx_S_PRxxxx	24.91	88	5002	1583	704324	7.8
19					xxxRKx_S_xxxxxx	32.00	171	4914	2432	702741	10.1
20					xxxRxx_S_xExxxx	32.00	137	4743	2262	700309	8.9
21					xRxxxx_S_Pxxxxx	24.29	83	4606	1590	698047	7.9
22					xxKxxx_S_Pxxxxx	23.70	61	4523	1118	696457	8.4
23					xxxxxx_S_EEExxx	43.14	64	4462	803	695339	12.4
24					xxxxxK_S_Pxxxxx	22.78	49	4398	908	694536	8.5
25					xxxKxx_S_xExxxx	29.10	94	4349	2698	693628	5.6
26					xxxxRx_S_Pxxxxx	22.14	55	4255	1183	690930	7.5
27					xxxxxx_S_EDExxx	45.48	47	4200	405	689747	19.1
28					xxxRxx_S_xDxxxx	32.00	86	4153	1540	689342	9.3
29					xxxxPx_S_Pxxxxx	22.85	119	4067	3431	687802	5.9
30					xxxxxx_S_xxExxE	31.22	112	3948	4126	684371	4.7
31					xxxxxx_S_DxDxxx	32.00	130	3836	2450	680245	9.4
32					xxxxxx_S_PExxxx	22.84	42	3706	1398	677795	5.5
33					xxRRxx_S_xxxxxx	29.18	90	3664	2426	676397	6.8
34					xxxxRx_S_xExxxx	22.41	49	3574	1943	673971	4.8
35					xxxxxG_S_Pxxxxx	24.68	41	3525	1597	672028	4.9
36					xxxxxx_S_xDExxx	27.23	54	3484	1828	670431	5.7
37					xxxKRx_S_xxxxxx	32.00	90	3430	2091	668603	8.4
38					xxxxxx_S_xExxxx	16.00	377	3340	34805	666512	2.2
39					xxKRxx_S_xxxxxx	26.15	61	2963	1752	631707	7.4
40					xxxxxx_S_Pxxxxx	16.00	344	2902	19004	629955	3.9
41					xxxRxx_S_Lxxxxx	31.31	56	2558	2489	610951	5.4
42					xxxxxG_S_xxxxxx	16.00	317	2502	42731	608462	1.8
43					xxxxxx_S_xDDxxx	27.29	51	2185	1682	565731	7.9
44					xxxKxx_S_xxDxxx	24.53	37	2134	1462	564049	6.7
45					xxxxxD_S_Dxxxxx	25.57	41	2097	1571	562587	7.0
46					xxxxRx_S_xDxxxx	22.32	30	2056	1106	561016	7.4
47					xxxRxx_S_xxDxxx	22.10	29	2026	892	559910	9.0
48					xxxxxx_S_ExExxx	26.24	53	1997	2820	559018	5.3
49					xxxxRR_S_xxxxxx	22.01	42	1944	2133	556198	5.6
50					xxxKxx_S_xDxxxx	25.40	34	1902	1359	554065	7.3
51					xxxRxx_S_xxxxxx	16.00	206	1868	19544	552706	3.1
52					Kxxxxx_S_xxxxxx	16.00	181	1662	29297	533162	2.0
53					xxxKxx_S_xxxxxx	16.00	158	1481	25301	503865	2.1
54					xxxxRx_S_xxxxxx	16.00	154	1323	20264	478564	2.7
55					xxxxxx_S_xDxxxx	16.00	137	1169	20707	458300	2.6
56					xxKxxx_S_xxxxxx	11.35	110	1032	23039	437593	2.0
57					Rxxxxx_S_xxxxxx	10.31	101	922	22622	414554	2.0
58					xxxxxx_S_xxKxxx	8.96	87	821	20716	391932	2.0
59					xxxxxx_S_xxExxx	9.78	86	734	20819	371216	2.1
60					xxxxxR_S_xxxxxx	9.78	74	648	17892	350397	2.2
61					xxxxxx_S_xxDxxx	9.75	68	574	16968	332505	2.3
62					xxxExx_S_xxxxxx	7.54	68	506	20862	315537	2.0
63					xxxxxx_S_xKxxxx	7.71	52	438	15004	294675	2.3
64					xxRxxx_S_xxxxxx	7.19	46	386	13980	279671	2.4
65					xxxxxx_T_PPxxxx	32.00	117	785	2565	461611	26.8
66					xxxxxx_T_PExxxx	30.00	70	668	2109	459046	22.8
67					xxxxxx_T_PxKxxx	24.90	40	598	1325	456937	23.1
68					xxxRxx_T_Pxxxxx	22.43	31	558	1228	455612	20.6
69					xxxxxx_T_Pxxxxx	16.00	185	527	22311	454384	7.1
70					xxxRxx_T_xxxxxx	16.00	62	342	21699	432073	3.6
71					xxxxxx_T_DxExxx	20.04	20	280	1769	410374	16.6

## Sheet: motif annotation
Protein accession	Position	Amino acid	Motif logo
F1NK34	109	S	xxxRxx_S_xDxxxx
A0A1D5PSB4	161	S	xxKxxx_S_Pxxxxx
A0A1D5PS77	26	S	xxxxxx_S_PxRxxx
A0A1L1RRP2	531	S	xxxxxG_S_Pxxxxx
E1BVT9	848	S	xxxxxx_S_Pxxxxx
O42402	367	S	xxxxxx_S_xExxxx
F1P413	326	T	xxxxxx_T_PPxxxx
Q1HGK7	109	S	xxxRxx_S_PxPxxx
A0A1D5NZ30	534	S	xxxxxx_S_PxxxKx
A0A1D5NUD9	397	S	xxxxxx_S_xxExxE
A0A1D5PJY1	2105	S	xxxxxx_S_PKxxxx
E1BXY4	770	S	xxxGRx_S_Pxxxxx
A0A1D5PCT0	145	S	xxxxxx_S_DxDxxx
F1NIZ5	391	S	xxxxRx_S_xExxxx
A0A1D5PUV1	289	S	xxxxxx_S_PxxxxK
A0A1L1RPC1	227	S	xxxxxx_S_xExxxx
P20136	26	T	xxxxxx_T_Pxxxxx
H9KYV9	159	S	xxxxxx_S_Pxxxxx
A0A1D5NW28	192	S	xxxxxx_S_PxxxxK
F1NDP8	435	S	xxxxRx_S_xxxxxx
A0A1D5PL09	113	S	xxxxxK_S_Pxxxxx
A0A1D5P2A2	179	S	xxxxxx_S_PxxxRx
Q9PW38	188	S	xxxxxx_S_Pxxxxx
A0A1D5P9L6	10	S	xxxRxx_S_xxxxxx
A0A1D5PT74	22	S	xxRRxx_S_xxxxxx
F1NEW3	440	S	xxxRxx_S_Pxxxxx
A0A1D5PAS4	2569	S	xxxxxx_S_Pxxxxx
A0A1D5P9P5	587	T	xxxxxx_T_PPxxxx
F1NLL5	470	S	xxxxxx_S_PxxxxK
A0A1L1RQ05	386	S	xxxxxx_S_ExExxx
A0A1D5PLD1	139	S	xxxxPx_S_Pxxxxx
A0A1D5PSX2	421	S	xxxxxx_S_DxExxx
A0A1D5PH24	716	S	xxxxxx_S_PxKxxx
A0A1D5PV47	1883	S	xxxxxx_S_Pxxxxx
A0A1D5PJP3	20	S	xxxxxx_S_PxRxxx
A0A1L1RYG0	132	S	xxxxxx_S_DxExxx
O93480	175	S	xxxxxx_S_xDDxxx
E1BXC5	266	S	xxxRxx_S_PxPxxx
A0A1D5PDR5	1722	S	xxxxxx_S_Pxxxxx
R4GLV8	780	S	xKxxxx_S_Pxxxxx
A0A1L1RSW1	52	S	xxxxxx_S_xxExxE
A0A1D5NYG3	659	S	xxxRxx_S_xDxxxx
F1NAF2	927	S	xxxRxx_S_xExxxx
A0A1D5PG30	551	S	xxxxxx_S_DxExxx
E1C1C3	301	S	xxxxRx_S_xxxxxx
F1P1V9	566	S	xxxxxx_S_PxKxxx
A0A1L1RYA8	262	S	xxxxxx_S_ExExxx
F1NLZ2	346	S	xxxxxx_S_xExxxx
A0A1D5PKH0	705	T	xxxxxx_T_Pxxxxx
A0A1D5PKT3	136	S	xxxRxx_S_xxxxxx
F1P5S9	140	S	xxxRxx_S_xExxxx
A0A1D5PBU2	485	S	xxxKRx_S_xxxxxx
A0A1D5P9T4	479	S	Kxxxxx_S_xxxxxx
Q9PTJ6	32	S	xxxxxx_S_xxKxxx
F1NG54	302	S	xxxRKx_S_xxxxxx
Q5ZLS3	138	S	xxxxxx_S_xxExxx
F1NY54	694	S	xxxxxx_S_PxxxxK
E1C7M6	378	S	xxxxxx_S_xExxxx
F1N8H5	364	S	xxxRxx_S_xxxxxx
A0A1D5NX03	72	S	xxxxxx_S_DxExxx
E1C3U0	750	S	xxxxxx_S_xDxxxx
P12902	81	S	xxxExx_S_xxxxxx
E1C6W8	540	S	xxxxRx_S_xxxxxx
A0A1D5PHE8	201	S	xxxxxx_S_DEExxx
E1BRV1	2062	S	xxxRxx_S_xxxxxx
P18461	794	S	xxxxxx_S_xDDxxx
A0A1D5PFU2	309	T	xxxxxx_T_PPxxxx
A0A1D5PRP6	1229	S	xxxxxx_S_Pxxxxx
F1NZ78	263	S	xxxxxK_S_Pxxxxx
F1NH23	198	S	xxxxxx_S_Pxxxxx
E1C8R7	1220	S	xxxxxx_S_PRxxxx
F1NYN5	51	S	xxxxRR_S_xxxxxx
Q789A6	1335	S	xxKxxx_S_xxxxxx
F1P3R3	739	S	xxxxxx_S_xxExxx
A0A1D5NVM3	25	S	xxxRKx_S_xxxxxx
F1NGM0	456	S	xxxxxx_S_PxxxKx
A0A1D5PV60	995	S	xxxxxx_S_xDxxxx
A0A1D5P610	450	S	xxxKRx_S_xxxxxx
A0A1D5Q017	275	S	xxxxRx_S_xxxxxx
R4GK54	251	S	xxxxxx_S_xxKxxx
F1NVY7	97	S	xxxRRx_S_xxxxxx
A0A1D5PWH3	826	S	xxxxPx_S_Pxxxxx
F1NLR1	99	S	xxxxxx_S_PxRxxx
A0A1D5P2I9	75	S	xxxRxx_S_xExxxx
A0A1D5PH20	633	S	xxxxxx_S_Pxxxxx
A0A1L1RXE9	19	S	xxxxxx_S_Pxxxxx
A0A1D5NYM6	73	S	xxxxxx_S_xxExxE
E1BQZ3	287	S	xxRRxx_S_xxxxxx
A0A1D5P9T8	28	S	xxxxxx_S_PxRxxx
F1NYA2	108	S	xxxxxR_S_xxxxxx
F1P1D8	187	T	xxxxxx_T_PPxxxx
P83038	446	S	xxxxxx_S_PxxxKx
E1BYG4	205	S	xxxRxx_S_Pxxxxx
R4GHW9	589	S	xxxxxx_S_PRxxxx
A0A1D5PZK6	484	S	xxxxxx_S_Pxxxxx
A0A1D5NWK9	1185	S	xxxRxx_S_xExxxx
E1C246	539	S	xxxxxx_S_xDxxxx
F1N891	506	S	xxxxPx_S_Pxxxxx
Q90930	322	S	xxxxxx_S_PxxKxx
A0A1D5PWZ1	594	S	xxxRxx_S_xxxxxx
F1N9F2	220	S	xxxxxx_S_PxxKxx
F1P4D7	272	S	xxxRxx_S_Pxxxxx
A0A1D5P4Y0	15	T	xxxxxx_T_PPxxxx
A0A1D5NXZ5	785	S	xxxxxx_S_EDExxx
A0A1D5PNT3	1713	S	xxxxRx_S_xExxxx
A0A1D5P8R7	134	S	xxxxxx_S_PxxKxx
F1NV68	62	S	xxxxxx_S_DxDxxx
A0A1D5PAG9	62	S	xxxRxx_S_xxxxxx
A0A1D5PHY8	56	S	xxxKxx_S_xxxxxx
A0A1D5PU53	285	S	xxxxxx_S_xxExxx
H9KYX6	52	S	xxxxxK_S_Pxxxxx
Q90955	30	S	xxxxxG_S_xxxxxx
A0A1D5PAS4	3230	T	xxxRxx_T_xxxxxx
A0A1D5PZW7	686	S	xxxRxx_S_Pxxxxx
A0A1D5PDE6	93	S	xxxxPx_S_Pxxxxx
A0A1D5P827	433	S	xxxRxx_S_Lxxxxx
F1NA05	503	S	xxxxxx_S_PxxxxK
Q90640	955	S	xxxxxx_S_xxExxx
A0A1D5PGC7	18	S	xxxxxx_S_xxExxE
E1C0V8	998	T	xxxxxx_T_PExxxx
Q5ZJ69	266	S	xxxRRx_S_xxxxxx
E1BRL4	110	S	xxxxxx_S_xDxxxx
Q5ZM86	293	S	xxxxxx_S_PKxxxx
F1N8P1	865	S	xxxRxx_S_xxxxxx
A0A1D5NZ53	106	S	xxxRRx_S_xxxxxx
E1C671	268	S	Kxxxxx_S_xxxxxx
A0A1D5PZG5	24	S	xxxRxx_S_xExxxx
A0A1D5PQ09	446	T	xxxxxx_T_DxExxx
F1NKX6	1218	S	xxxxxx_S_xExxxx
E1C6A6	528	S	xxxxxx_S_PRxxxx
F1NNX7	27	S	xxxxPx_S_PxKxxx
E1BYQ7	1396	S	xxxxxx_S_xExxxx
A0A1D5NX03	1029	S	xxxxxG_S_xxxxxx
A0A1D5PAN4	7	S	xxxRKx_S_xxxxxx
A0A1L1RK43	102	S	xxxxxR_S_xxxxxx
A0A1D5P669	182	S	Rxxxxx_S_xxxxxx
A0A1L1S0M9	105	S	xxxRRx_S_xxxxxx
E1BVV2	360	S	xxxxxG_S_xxxxxx
F1NDD6	197	S	xxxxxx_S_xExxxx
A0A1D5NX03	261	S	Rxxxxx_S_xxxxxx
F1NDD6	291	S	xxxxxx_S_xExxxx
F1NQ30	1229	S	xxxRRx_S_xxxxxx
F1NTK0	356	S	xxxxxx_S_PxKxxx
A0A1D5P1N6	1857	S	xxxxxx_S_PxRxxx
A0A1D5P1T4	90	S	xxxxxx_S_Pxxxxx
Q5ZJK3	721	S	xxxRxx_S_Pxxxxx
A0A1D5PTT2	255	S	xxxxxx_S_PxxxxK
A0A1D5P505	255	S	xxxxxx_S_PxxxxK
Q5ZJJ2	173	T	xxxxxx_T_Pxxxxx
R4GHN9	694	S	xxxxxx_S_DEExxx
P63270	61	S	xxxExx_S_xxxxxx
Q5ZLC2	85	S	xxxxPx_S_Pxxxxx
A0A1D5P9S3	29	S	xxxxxx_S_xxExxE
A0A1D5P1K9	681	S	xxxxxx_S_PxxKxx
A0A1D5PL99	113	S	xxxxxx_S_PxKxxx
E1BTD0	118	S	xxxxxx_S_xExxxx
A0A1D5P1I7	143	S	xxxxxx_S_xxExxE
A0A1D5PD66	459	S	xxxxxx_S_xDxxxx
E1C510	863	S	xxxxxx_S_PxxxxK
A0A1D5NZB8	949	T	xxxxxx_T_Pxxxxx
E1C1Q8	235	S	xxxxxx_S_xExxxx
E1BR01	16	S	xxxRxx_S_xxxxxx
R4GH27	440	S	xxxxxx_S_PxxxxK
F1NEW3	428	S	xRxxxx_S_Pxxxxx
A0A1D5PYF6	391	S	xxxxxx_S_Pxxxxx
Q5ZHM5	95	S	xxxxxD_S_Dxxxxx
A0A1D5NTE0	366	S	xxxxxx_S_xExxxx
F1NPB3	354	S	xxxxxx_S_PxKxxx
A0A1D5NTC3	489	S	xxxxPx_S_PxKxxx
A0A1D5PME8	666	S	xxxxxx_S_PxKxxx
F7AU58	190	S	xxxxxx_S_Pxxxxx
C5HV42	413	S	Kxxxxx_S_xxxxxx
Q8AWI4	206	S	xxxxxx_S_xExxxx
R4GKQ7	652	S	xxxxxx_S_PxxxxK
R4GJU7	108	S	xxxKxx_S_xxxxxx
F1NPB8	1505	S	xxxxxx_S_ExExxx
F1NFT2	662	S	xxxxPx_S_PxKxxx
A0A1D5P2K1	186	S	xxxxxx_S_PxxxRx
F1NP44	15	S	Kxxxxx_S_xxxxxx
E1C959	167	S	xxxxxx_S_Pxxxxx
E1BQL2	706	S	xxxRxx_S_PxPxxx
A0A1D5P9I0	231	S	xxxRRx_S_xxxxxx
F1NK34	254	S	xxxRxx_S_Pxxxxx
E1BS76	230	S	xxxxxx_S_PKxxxx
E1C7W8	381	S	xxxxxx_S_PxxxKx
O57415	1531	S	xxxRKx_S_xxxxxx
F1NHH1	81	S	xxxKxx_S_xxxxxx
F1P1E8	1315	S	xxxRxx_S_Lxxxxx
F1NJ24	1467	S	xxxxxR_S_xxxxxx
E1C8U8	277	S	xxxRRx_S_xxxxxx
F1NP51	16	S	xxxxxx_S_PxRxxx
E1C486	506	S	xxxRRx_S_xxxxxx
H9L017	549	S	xxxRKx_S_xxxxxx
Q67ER3	240	S	xxxxxx_S_xDExxx
A0A1D5P3U7	1112	S	xxxxxx_S_xxDxxx
E1BXJ9	481	S	xxxxxx_S_PxxxxK
A0A1L1RTU3	80	S	xxxxxx_S_Pxxxxx
A0A1D5PY81	12	S	xxxRxx_S_PxPxxx
Q5ZJ69	1030	S	xxxRxx_S_Pxxxxx
F1N8H4	308	S	xxxKRx_S_xxxxxx
Q5ZKM4	270	S	xxxxxx_S_PxxxKx
F1NV58	1476	S	xxKRxx_S_xxxxxx
F1NE75	388	S	xxxRRx_S_xxxxxx
E1C4Z7	510	S	xxxxRx_S_Pxxxxx
R4GI50	538	S	xxxRxx_S_PxPxxx
A0A1D5PZX0	89	S	xxxxxx_S_EDExxx
A0A1D5P413	141	S	xxxxxx_S_PxKxxx
R4GKP0	122	S	xxxRxx_S_Lxxxxx
A0A1D5PRP6	1353	S	xxxxxx_S_DxDxxx
A0A1D5P4D1	1977	S	xxxxxx_S_DEExxx
A0A1D5P456	674	S	xxRRxx_S_xxxxxx
Q5F4B0	256	S	xxxxRx_S_xExxxx
E1C5L2	1288	S	xxxRxx_S_xxxxxx
E1C186	948	T	xxxxxx_T_DxExxx
E1BS61	272	S	xRxxxx_S_Pxxxxx
F1NE88	184	S	xxxRRx_S_xxxxxx
A0A1D5P1F6	1048	S	xxxxxx_S_DxExxx
A0A1D5PJ72	479	S	xxxxxx_S_PxxxxK
A0A1D5P122	229	S	xxxxxK_S_Pxxxxx
R4GLD6	150	S	xxxGRx_S_Pxxxxx
F1NV71	703	S	xxxxxx_S_DEExxx
A0A1D5PJJ7	10	S	xxxRxx_S_Pxxxxx
A0A1D5NYA8	401	S	xxxxxx_S_xxExxE
E1C2F2	445	S	xxxxxx_S_PxxxKx
A0A1D5P4K8	578	S	xxxRRx_S_xxxxxx
E1C3N9	372	S	xxxxxx_S_xExxxx
A0A1D5PXU8	577	S	xxxRxx_S_Pxxxxx
R4GF37	1255	S	xxxxxx_S_xExxxx
A0A1D5NXW2	1149	S	xxxxxx_S_DxExxx
A0A1D5P9D9	201	S	Kxxxxx_S_xxxxxx
A0A1D5PUV1	1374	S	xxxxxx_S_xxExxE
A0A1D5PC02	48	S	xxxxxx_S_PxRxxx
A0A1D5PZA1	276	S	xxxxxx_S_PxRxxx
A0A1D5NZU1	1591	S	xxxxxx_S_xExxxx
E1C172	74	S	xxxxxx_S_PRxxxx
Q9DDU8	87	S	xxxRxx_S_xDxxxx
A0A1D5PHA4	23	S	xxxxxx_S_EEExxx
Q5F422	297	S	xxxxxx_S_xDxxxx
E1C8Y9	108	S	xxxRxx_S_PxPxxx
P14105	1938	T	xxxRxx_T_xxxxxx
E1BXC5	415	S	xxxRxx_S_Pxxxxx
E1C7D8	148	T	xxxxxx_T_PExxxx
F1N998	430	S	xxxRRx_S_xxxxxx
F1NMM5	25	S	xxxxxx_S_xExxxx
F1NNT7	734	S	xxxRRx_S_xxxxxx
E1C3N0	111	S	xxxKRx_S_xxxxxx
F1NAG9	343	S	xxxxRx_S_xxxxxx
F1NV58	2768	S	xxxxxx_S_xExxxx
E1BXF8	121	S	xRxxxx_S_Pxxxxx
A0A1D5PR49	727	T	xxxxxx_T_PPxxxx
A0A1D5PJ72	28	S	xxxRRx_S_xxxxxx
F1NL74	253	S	xxxxxx_S_xxKxxx
E1BZG1	1023	S	xxxxxx_S_xExxxx
E1C7B1	144	S	xxxxRx_S_xExxxx
A0A1I7Q435	288	T	xxxxxx_T_PPxxxx
A0A1D5NUR5	183	S	xxxKxx_S_Pxxxxx
E1C6N5	79	S	xxxxxx_S_Pxxxxx
Q5ZI03	417	S	xKxxxx_S_Pxxxxx
A0A1L1RUR9	67	S	xxxxxK_S_Pxxxxx
A0A1D5P741	169	S	xxKxxx_S_xxxxxx
A0A1D5PAN4	18	S	xxxxxG_S_xxxxxx
A0A1D5NWI9	477	S	xxxxxG_S_xxxxxx
A0A1D5NY49	1922	S	xxxxxx_S_xExxxx
E1C3I1	308	S	xxxxxx_S_PxRxxx
P11799	1217	T	xxxxxx_T_PPxxxx
E1C3R0	204	S	xxxxxx_S_xxExxE
A0A1D5NTE0	365	S	xxxxxx_S_xExxxx
F1P3R3	2338	S	xxxxxx_S_DxExxx
A0A1D5P251	652	S	xxxxxx_S_PxxKxx
F1P3R3	2114	S	xRxxxx_S_Pxxxxx
E1BTI0	688	S	xxxxxx_S_DEExxx
A0A1D5PWZ1	2249	S	xxxRxx_S_xxxxxx
E1BQG3	365	S	xxxRxx_S_xDxxxx
A0A1D5NYG3	1658	S	xxxxRx_S_Pxxxxx
F1N8S7	671	S	xxxRxx_S_xxxxxx
E1BZR5	158	S	xxxxxx_S_DxDxxx
E1C4G3	1239	S	xxxxxx_S_PxRxxx
F1NRH3	256	S	xxxxxx_S_xExxxx
A0A1D5PMT1	120	S	xxxxxx_S_xxExxE
F1NS33	407	S	xxxRRx_S_xxxxxx
P21872	358	S	xxxxxx_S_xxKxxx
A0A1D5PLB6	2671	S	xxxKxx_S_xxxxxx
A0A1D5PTF4	482	S	xxxxxx_S_xExxxx
Z4YJB8	94	S	xxxxxx_S_xxExxx
A0A1D5PUC7	69	S	xxxxxx_S_Pxxxxx
F1P1E8	1286	S	xxxxRx_S_xxxxxx
E1BTD0	85	S	xxxRxx_S_Pxxxxx
Q25QX5	215	S	Kxxxxx_S_xxxxxx
Q6JHU8	432	S	xxxxxx_S_xExxxx
F1NBN8	311	S	xxxxRx_S_Pxxxxx
A0A1L1RY25	41	S	xxxxxR_S_xxxxxx
P13648	534	S	Rxxxxx_S_xxxxxx
A0A1D5P0D8	62	S	xxxxxx_S_PxKxxx
F1NV65	953	S	xKxxxx_S_Pxxxxx
A0A1D5PNB0	467	S	xxxRxx_S_Pxxxxx
Q8JIV2	160	S	Rxxxxx_S_xxxxxx
F1NPM7	90	T	xxxxxx_T_PExxxx
R4GLW9	992	S	xxxxxx_S_xExxxx
F1N9A8	110	S	xxxRKx_S_xxxxxx
A0A1D5PU43	291	S	Kxxxxx_S_xxxxxx
Q9PW38	200	S	xxxxxx_S_PxKxxx
E1C832	1497	T	xxxxxx_T_Pxxxxx
E1BUF6	342	S	xxxRKx_S_xxxxxx
A0A1D5NTC3	746	S	xxxxxG_S_xxxxxx
A0A1D5PDS2	137	S	xxxxxx_S_DEExxx
A0A1L1RMH4	96	S	xxKxxx_S_xxxxxx
F1NI13	7	S	xxxxxG_S_xxxxxx
Q9PW72	89	S	xxxRxx_S_Pxxxxx
F1NXK3	295	S	xxKRxx_S_xxxxxx
Q5ZJF7	149	T	xxxxxx_T_PxKxxx
Q04861	948	S	xxxRKx_S_xxxxxx
F1P0G8	412	S	xxxxxx_S_DxExxx
E1C6A6	1079	S	xxxxxx_S_PRxxxx
A0A1D5NTR1	424	S	xxxRxx_S_Pxxxxx
F1P2G2	377	S	xxxxxx_S_xExxxx
E5RVJ7	414	S	xxxxRx_S_xxxxxx
A0A1I7Q411	461	S	xxxRxx_S_xxxxxx
Q5ZIP3	141	S	xxxxxG_S_xxxxxx
Q5ZKS0	14	S	xxxxxG_S_xxxxxx
P12003	619	T	xxxxxx_T_Pxxxxx
A0A1D5NV38	262	S	xxxRRx_S_xxxxxx
A0A1D5NXW2	452	S	xxxxxx_S_PxRxxx
A0A1D5PPW8	136	S	xxxxxx_S_EEExxx
F1NRP6	442	S	xxxxxx_S_xDDxxx
F1NCQ1	41	S	xxxxPx_S_Pxxxxx
E1BRT3	840	S	xxxKxx_S_Pxxxxx
A0A1D5PEM8	1834	T	xxxxxx_T_Pxxxxx
A0A1D5P2P4	4294	T	xxxxxx_T_PPxxxx
A0A1L1RNI3	215	S	xxxxxx_S_DxExxx
A0A1D5P2S4	351	S	xxxxxG_S_xxxxxx
F1NWZ1	522	S	xxxxxx_S_PxxxxK
Q5F491	123	S	xxxxxx_S_DxDxxx
E1BUR7	594	T	xxxxxx_T_Pxxxxx
A0A1D5NX47	36	S	xxxxxD_S_Dxxxxx
A0A1D5PVL7	1596	S	xxxxxx_S_xExxxx
A0A1D5PDJ5	131	S	xxxRxx_S_Pxxxxx
E1C4R0	388	S	xxKRxx_S_xxxxxx
R4GFY2	251	S	xxxxxx_S_xDDxxx
F1N8X8	463	S	xxxxxx_S_PKxxxx
F1NV47	483	S	xxKxxx_S_xxxxxx
A0A1D5PRP6	1258	S	xxxxxx_S_PxxxxK
A0A1L1RLZ8	33	S	xxxRxx_S_xxxxxx
R4GH27	483	S	xxxxxx_S_PxxxxK
A0A1D5PT02	175	S	xxxxxx_S_xExxxx
Q5ZJF4	43	T	xxxRxx_T_Pxxxxx
F1NXS9	144	S	xKxxxx_S_Pxxxxx
P08629	90	S	Kxxxxx_S_xxxxxx
A0A1D5PKJ5	597	S	xxxxRx_S_Pxxxxx
F1NNX7	859	S	xxxxxx_S_DxExxx
F1NRZ4	744	S	xxxxxx_S_PxKxxx
A0A1D5P1Q3	647	S	xxxxxx_S_PKxxxx
P54939	405	S	xxxKxx_S_xDxxxx
E1C784	1280	S	xxxxxG_S_xxxxxx
A0A1L1RZQ5	51	S	xxxxRx_S_xxxxxx
A0A1D5PUV1	685	T	xxxxxx_T_Pxxxxx
A0A1D5P3U4	214	S	xxxxxx_S_PxxxxK
F1NUB2	1740	S	xxxxxD_S_Dxxxxx
A0A1D5PVG4	836	S	xxxRKx_S_xxxxxx
A0A1D5PI37	362	T	xxxxxx_T_Pxxxxx
P13648	276	S	xxxxxx_S_xExxxx
E1C4G3	823	S	xxxxxx_S_PxRxxx
A0A1D5PEA6	628	S	xxxxxx_S_PxxKxx
A0A1D5PQP4	1965	T	xxxxxx_T_Pxxxxx
F1P4D7	252	S	xxxKxx_S_Pxxxxx
E1BZK0	1834	S	xxxxxx_S_xExxxx
F1NUB2	364	S	xxxxxx_S_Pxxxxx
E1C3N9	29	S	xxxxxx_S_xDxxxx
F1NBX5	205	S	xxxxxx_S_DxDxxx
F1NIJ7	234	S	xxxxxx_S_PxRxxx
F1P226	461	S	xxxRKx_S_xxxxxx
Q5ZJP5	247	S	xxxKxx_S_xxDxxx
Q5ZK63	117	S	xxxxxx_S_DxDxxx
F1P0I1	17	S	xxxxxx_S_xDxxxx
A0A1L1RYE0	81	T	xxxxxx_T_PExxxx
A0A1L1RMI1	60	S	xxxxxx_S_xExxxx
A0A1D5PKW5	15	S	xxxxxx_S_xxKxxx
A0A1D5P199	475	S	xKxxxx_S_Pxxxxx
A0A1L1RX45	91	S	xxxxRx_S_xxxxxx
A0A1D5PF07	344	S	xxxRxx_S_xExxxx
E1C4F1	59	S	xxxxxK_S_Pxxxxx
A0A1D5PJI2	450	S	xxxRxx_S_Pxxxxx
A0A1D5PZ86	641	S	xxxxxx_S_DxExxx
F1NKX6	842	S	xxxRRx_S_xxxxxx
A0A1D5PGX6	135	S	xxxRxx_S_Pxxxxx
F1NKX6	755	S	xxRRxx_S_xxxxxx
F1P0Z1	211	S	xxxRxx_S_xExxxx
A0A1D5PD94	566	S	xxxxxG_S_xxxxxx
A0A1D5P407	257	S	xxxxxx_S_Pxxxxx
A0A1D5PGC7	19	S	xxxRxx_S_xExxxx
A0A1D5PH34	127	S	xxxxxx_S_DEExxx
A0A1D5NW23	359	S	xxxRRx_S_xxxxxx
E1C6E8	254	S	xxKxxx_S_Pxxxxx
A0A1D5PDC7	470	S	xxxRRx_S_xxxxxx
P0CB50	181	S	xxxxxG_S_xxxxxx
F1NJM8	1410	S	xxxxxx_S_xxExxE
A0A1D5PUJ4	374	S	xxxRRx_S_xxxxxx
A0A1D5PCF7	300	S	xxxxxx_S_PxxxxK
A0A1D5PC02	40	S	xxxxxx_S_Pxxxxx
A0A1D5NYY2	376	S	xxxxxx_S_Pxxxxx
A0A1D5PD64	38	T	xxxxxx_T_PPxxxx
E1BYG4	208	S	Rxxxxx_S_xxxxxx
A0A1D5P2R0	407	S	xxxxxx_S_Pxxxxx
A0A1D5NXW2	216	S	xxxxxx_S_PxKxxx
A0A1D5PJG5	969	S	xxxxxx_S_xxExxx
A0A1D5PUV1	1443	S	xxRxxx_S_xxxxxx
A0A1D5NUD9	496	S	xxxxxx_S_PxxxKx
A0A1D5PYP0	700	S	xxxRxx_S_Pxxxxx
A0A1D5NXG8	611	S	xxxKRx_S_xxxxxx
P13648	106	S	Rxxxxx_S_xxxxxx
F1P212	449	S	xxxxxx_S_EEExxx
P49416	178	S	xxxxxG_S_xxxxxx
A0A1D5NU13	511	S	xxxxxx_S_PKxxxx
F1P0V0	350	S	xxxRxx_S_xDxxxx
E1BSR5	677	S	xxxxxD_S_Dxxxxx
F1P0U3	992	S	xxxxxx_S_DxDxxx
A0A1D5PGC7	22	S	xxxxxx_S_xExxxx
A0A1L1RY23	71	S	xKxxxx_S_Pxxxxx
F1NNX7	839	S	xxxxxx_S_DxExxx
A0A1D5P015	631	S	xxxRxx_S_Pxxxxx
E1BV56	573	S	xxKxxx_S_xxxxxx
A0A1D5NTE0	465	S	xxxxxx_S_xDxxxx
Q5ZIZ0	129	S	xxxxxx_S_xxExxx
A0A1D5PEA3	143	S	xxxxxx_S_PxRxxx
Q5ZLC7	170	S	xxxxxG_S_xxxxxx
Q5ZMQ7	510	S	xxxRxx_S_Pxxxxx
A0A1D5PPB9	117	S	xxxRxx_S_Pxxxxx
A0A1L1RKE6	40	S	xxxRRx_S_xxxxxx
A0A1D5PL13	51	S	xxRRxx_S_xxxxxx
A0A1D5P1Y8	76	S	xxxxRx_S_xxxxxx
A0A1D5NVF2	1354	S	xxxxxG_S_xxxxxx
Q5ZJK3	729	S	xxxxPx_S_Pxxxxx
A0A1D5PDE6	111	S	xxxxxx_S_xxExxx
A0A1D5PLN1	218	S	xxxxxx_S_xxExxE
F1NY54	320	S	xxxxxK_S_Pxxxxx
A0A1D5PQ58	228	S	xxxxxx_S_PKxxxx
A0A1D5PET7	50	S	xxxGRx_S_Pxxxxx
A0A1D5P524	1358	S	xxxRxx_S_Lxxxxx
E1BZ56	238	S	xxxRxx_S_xDxxxx
A0A1D5PWH6	311	S	xxxxxx_S_DxDxxx
P28568	475	S	xxxxxx_S_PxxxKx
F1NV58	926	S	xxxxxx_S_PxKxxx
F1P0B2	366	S	xxxKxx_S_xExxxx
A0A1D5NW01	65	S	xxxxxx_S_DxExxx
A0A1D5PL00	236	S	xxxxxx_S_PxxxxK
F1NRK4	37	S	xxxxxx_S_xExxxx
A0A1D5NW23	362	S	xxxxxG_S_xxxxxx
Q5ZJQ4	120	S	xxxKxx_S_xxxxxx
F1NV58	3099	S	xxxxxx_S_xxExxx
A0A1D5P610	1086	S	xxxRKx_S_xxxxxx
F1P4X9	1335	S	xxxKxx_S_xxxxxx
A0A1D5PW68	108	S	xxxKxx_S_xxxxxx
A0A1D5PF93	312	S	xxxxxx_S_PxRxxx
A0A1D5P366	660	S	xxxKxx_S_Pxxxxx
A0MAR6	33	S	xxxxxx_S_xExxxx
A0A1D5PNR4	88	S	xxxxxx_S_PxxxKx
H9KYX5	435	S	xxxxxx_S_PxRxxx
F1NK53	569	S	xxxKxx_S_xExxxx
A0A1L1RSH1	149	S	Kxxxxx_S_xxxxxx
F1NSF6	3361	S	xxxxxx_S_DEExxx
A0A1D5PQ40	788	T	xxxxxx_T_Pxxxxx
Q98SH2	149	S	xxRxxx_S_xxxxxx
Q5F422	300	S	xxxxxx_S_xDxxxx
F1NH40	245	S	xxxxxx_S_Pxxxxx
Q5ZLS2	130	S	xxxxxx_S_Pxxxxx
Q9PW38	194	S	xxxxPx_S_Pxxxxx
Q9PU36	4227	S	xxKRxx_S_xxxxxx
E1C3P6	144	S	xxxKxx_S_xxDxxx
A0A1D5PU48	219	S	xxxxPx_S_Pxxxxx
A0A1D5PV47	1229	S	xxxKxx_S_Pxxxxx
F1NCQ3	332	S	xxxRRx_S_xxxxxx
F1NWX7	17	S	xxxxxx_S_PxKxxx
E1C7I3	265	S	xxxKxx_S_xxxxxx
A0A1D5NYK2	387	S	xxxxxD_S_Dxxxxx
E1BYG4	54	T	xxxxxx_T_PxKxxx
A0A1D5PAP1	122	S	xxxRxx_S_xExxxx
A0A1D5P3R9	40	S	xxxxxx_S_PRxxxx
A0A1D5NTY9	476	S	xxxxxx_S_xxExxx
F1P479	1423	S	xxxxxx_S_PxxxKx
A0A1D5PHI7	164	S	xxxxxx_S_PxRxxx
A0A1D5PQP4	395	S	xxxKRx_S_xxxxxx
R4GGU0	988	S	xxxxxx_S_PKxxxx
F1P551	120	S	xxxRRx_S_xxxxxx
A0A1D5PP03	1525	S	xxxRxx_S_xxxxxx
A0A1D5PR49	405	S	xxxxxx_S_EEExxx
A0A1D5NTR1	57	S	xxxxxx_S_PxRxxx
A0A1D5P5S5	304	S	xxxxxx_S_PExxxx
E1C2U4	61	S	xxxxPx_S_Pxxxxx
A0A1D5PEJ0	166	S	xxxxxx_S_Pxxxxx
Q06900	160	S	xxxRxx_S_xExxxx
E1BUQ7	70	S	xxxxxx_S_PxxxxK
E1BXD0	261	S	xxxExx_S_xxxxxx
A0A1L1RJS7	19	S	xxxxxx_S_PRxxxx
A0A1D5NZ06	11	S	xxxxxx_S_PxxxKx
E1BVP1	163	S	xxxxxx_S_EDExxx
F1NXK3	532	S	xxxRxx_S_Pxxxxx
A0A1D5PW92	242	S	xxxxxx_S_DxDxxx
A0A1D5PJY1	257	S	xxxxxx_S_xDxxxx
A0A1D5PRH4	1756	S	xxxxxx_S_PxxxRx
F1NLR7	132	S	xxxRxx_S_xExxxx
A0A1D5PFY6	579	S	xxxxxx_S_DxDxxx
E1C116	176	S	xxxxxG_S_xxxxxx
R4GKU1	209	S	xxxxxx_S_PxRxxx
F1NJT6	105	S	xxxRxx_S_PxPxxx
A0A1D5PQ39	320	S	xxxRxx_S_Pxxxxx
A0A1D5PHE8	226	S	xxxxxx_S_DxDxxx
F1NWY4	38	S	xRxxxx_S_Pxxxxx
A0A1D5PN75	14	S	xxxxxx_S_DxDxxx
A0A1D5P8V6	514	S	xxxKxx_S_xxxxxx
A0A1D5PYN7	245	S	xxxxxx_S_DxExxx
A0A1D5PDD6	288	S	xxxRxx_S_Pxxxxx
E1BU81	378	S	xxxxxx_S_xDxxxx
E1C4M6	52	T	xxxRxx_T_xxxxxx
A0A1L1RTM1	162	S	xxxxxx_S_EEExxx
E1C667	99	S	xxxRxx_S_Pxxxxx
E1C591	376	S	xxxxRR_S_xxxxxx
A0A1D5PL01	441	S	xxxxxK_S_Pxxxxx
Q5ZL23	332	S	xxxxRx_S_xxxxxx
A0A1D5NTC3	652	S	xxxxxG_S_xxxxxx
Q5ZL83	72	S	xxxxxx_S_PxxxxK
A0A1D5P782	486	S	xxxxxx_S_DxDxxx
A0A1L1S099	543	S	Rxxxxx_S_xxxxxx
A0A1D5P089	388	S	xxxxxx_S_DEExxx
F1NZS9	167	S	xxxxxD_S_Dxxxxx
E1C4T3	915	S	xxxxxx_S_PKxxxx
F1P435	1343	S	xxxxxG_S_xxxxxx
Q5ZIP4	500	S	xxxxxx_S_ExExxx
A0A1D5PZK5	454	S	xxxxxx_S_xxKxxx
E1C459	553	S	xxxxxx_S_xxExxx
A0A1D5PCF6	1377	S	xxxxxx_S_EDExxx
E1BSC6	330	S	Kxxxxx_S_xxxxxx
R4GM14	506	S	xxxRxx_S_xExxxx
E1BZF6	617	S	xxxRxx_S_xDxxxx
F1N8H5	778	T	xxxxxx_T_Pxxxxx
E1C268	893	S	xxRRxx_S_xxxxxx
A0A1D5PQC0	589	S	xxxxxx_S_xxDxxx
A0A1L1RVF8	487	S	xxxxxG_S_xxxxxx
E1C2P9	153	T	xxxxxx_T_PPxxxx
E1BZG1	993	S	xxxxxx_S_DxExxx
A0A1D5NYH2	223	S	xxxxPx_S_Pxxxxx
P54939	1224	S	xxKRxx_S_xxxxxx
A0A1D5PC02	213	S	xxxRRx_S_xxxxxx
F1NPB3	176	S	xxxRxx_S_Pxxxxx
E1BRX6	468	S	xxxxxx_S_xExxxx
A0A1D5PD53	932	S	xxxRxx_S_Pxxxxx
F1NQH1	171	S	xxxxxx_S_xEDLxx
A0A1D5P072	38	S	xxxxxx_S_PRxxxx
A0A1D5P106	480	S	xxxxxx_S_xxExxx
A0A1D5PYP0	709	S	xxKxxx_S_Pxxxxx
A0A1D5PDE6	100	S	xxxxxx_S_PKxxxx
A0A1D5NY89	257	S	xxxRxx_S_Pxxxxx
F1NXB9	530	S	xxxKxx_S_xExxxx
A0FKN5	640	S	xxxxxG_S_Pxxxxx
A0A1D5PDK0	736	S	xxRRxx_S_xxxxxx
E1C1G5	164	S	xxxKxx_S_xxDxxx
A0A1L1RQ04	15	S	xxxKRx_S_xxxxxx
A0A1D5PMT0	75	S	xxxRxx_S_xxxxxx
A0A1D5NXB3	86	S	xxxxxx_S_Pxxxxx
Q5F3P8	1705	S	xxxxxx_S_Pxxxxx
A0A1D5PHI7	93	S	xxxRxx_S_xxDxxx
A0A1D5P6F2	781	S	xxxxRx_S_xExxxx
E1BTU4	677	S	xxxRRx_S_xxxxxx
A0A1L1RPJ9	111	S	xxxxxx_S_xxKxxx
A0A1D5PY37	147	S	xxxKxx_S_xxxxxx
A0A1L1RTN0	1268	S	xxxxxx_S_PxxxRx
F1NGJ3	1745	S	xxxxPx_S_Pxxxxx
E1BRT6	237	S	xxxxxx_S_xxExxE
E1BZ56	237	S	xxxRRx_S_xxxxxx
A0A1D5P366	665	S	xxxxxx_S_PRxxxx
A0A1D5P124	856	S	xxxRxx_S_Pxxxxx
F1NWP3	81	S	xxRxxx_S_xxxxxx
A0A1L1RXA0	160	S	xxxRKx_S_xxxxxx
A0A1D5PZN5	77	S	xxxxRx_S_xxxxxx
Q5F3T2	325	S	xxxxRx_S_xxxxxx
A0A1D5P016	72	S	xxxxxx_S_DxDxxx
A0A1D5NXS9	236	S	xxxxxx_S_PxKxxx
E1BWD5	437	S	xxxxPx_S_Pxxxxx
F1NQG8	259	S	xxxxxx_S_PxRxxx
F1NZV4	1067	S	xxxKxx_S_xxxxxx
A0A1D5PT87	730	S	xxxxRx_S_Pxxxxx
E1C541	130	S	xxKRxx_S_xxxxxx
E1C262	963	S	xxxxxx_S_EEExxx
A0A1L1RNR4	486	S	xxxxxx_S_xExxxx
A0A1D5NZ88	429	S	xxxxxx_S_PxxKxx
Q8UVG3	313	S	xxxRRx_S_xxxxxx
E1BT87	21	S	Rxxxxx_S_xxxxxx
A0A1D5P6U0	55	S	xxxRRx_S_xxxxxx
E1C607	269	S	xRxxxx_S_Pxxxxx
A0A1L1RRG7	67	S	Kxxxxx_S_xxxxxx
F1NEP9	516	S	xxxRxx_S_Pxxxxx
A0A1D5PCD0	83	S	xxxxxR_S_xxxxxx
A0A1D5NX66	315	S	xxxxxx_S_xExxxx
R9PXL7	29	S	xxxxxG_S_Pxxxxx
A0A1L1RTN0	1019	S	xxxxxx_S_PRxxxx
Q71SG2	618	T	xxxxxx_T_Pxxxxx
Q5ZM30	151	S	xxxxxx_S_PRxxxx
E1BQL2	708	S	xRxxxx_S_Pxxxxx
A0A1D5PFU6	94	S	xKxxxx_S_Pxxxxx
A0A1D5PJ15	374	S	xxxxxx_S_Pxxxxx
A0A1D5PG34	178	S	Rxxxxx_S_xxxxxx
Q5ZL27	184	S	xxxGRx_S_Pxxxxx
A0A1D5NWX9	616	S	xxxxxx_S_xEDLxx
A0A1D5NY49	1887	S	xxxRxx_S_Pxxxxx
A0A1D5NTK4	892	S	xxxxxx_S_PxxKxx
G1K360	53	T	xxxxxx_T_Pxxxxx
A0A1D5P251	187	S	xxxExx_S_xxxxxx
E1BV44	155	S	xxxxxx_S_xxKxxx
A0A1D5PKV8	293	S	xxxxxx_S_DEExxx
A0A1D5PF72	85	S	xxxRxx_S_Pxxxxx
A0A1D5PTR7	105	S	xxxxxx_S_PxRxxx
P49578	334	S	xxxxxG_S_xxxxxx
F1NXH1	140	S	xxxKxx_S_xxxxxx
A0A1L1RP46	123	T	xxxxxx_T_PxKxxx
A0A1D5P927	1359	S	xxxxxx_S_PxKxxx
A0A1D5P5K6	1301	S	xxKxxx_S_Pxxxxx
A0A1L1RWX3	431	S	xxxxxx_S_PxRxxx
A0A1L1RQ82	145	S	xxxxRR_S_xxxxxx
Q5ZIZ0	257	S	xxxxRx_S_xxxxxx
A0A1L1RM90	468	S	xxxKxx_S_Pxxxxx
A0A1D5PPF6	1206	S	xxKRxx_S_xxxxxx
A0A1D5P1S9	575	S	xxxxxG_S_xxxxxx
A0A1D5P7F3	651	S	xxRxxx_S_xxxxxx
E1BWH5	418	S	Rxxxxx_S_xxxxxx
A0A1D5PMZ9	302	S	xxxRxx_S_PxPxxx
Q5ZIZ0	166	S	xxxKxx_S_xExxxx
A0A1D5PY04	882	S	xxxxxx_S_PxxxRx
A0A1D5PU48	501	S	xxxxxx_S_xxKxxx
F1NJ24	1445	S	xxxRKx_S_xxxxxx
A0A1L1RXJ5	85	S	xxxxxx_S_xDxxxx
A0A0A0MQ61	202	S	xxxxPx_S_PxKxxx
F1NS44	39	S	xxxxxx_S_PxRxxx
E1C0V2	592	S	xxxRxx_S_xDxxxx
R9PXQ2	424	S	xxxxxx_S_PxxxKx
Q5F3T9	185	S	xxxxxx_S_PxxxKx
A0A1D5PQ58	495	S	xxxxxx_S_xxDxxx
A0A1L1RMQ5	286	S	xxxxxx_S_xExxxx
A0A1L1RTN0	961	S	xxxxxx_S_xEDLxx
E1C1Q2	828	S	xxxxxx_S_xxExxx
F6RS71	262	S	xxxxRx_S_Pxxxxx
A0A1D5PI26	79	S	xxxxxx_S_PxKxxx
A0A1L1RN98	124	S	xxKxxx_S_Pxxxxx
R4GLW9	170	S	xxxxxx_S_Pxxxxx
F1NBK1	207	S	xxxxxx_S_Pxxxxx
A0A1D5P6D1	469	S	xRxxxx_S_Pxxxxx
P00548	436	S	xxxxxR_S_xxxxxx
F1P1P6	307	S	xxxRxx_S_xxxxxx
P19966	82	S	xxKxxx_S_Pxxxxx
Q90738	257	S	xxxxxD_S_Dxxxxx
A0A1D5PCZ1	641	T	xxxxxx_T_Pxxxxx
E1C6W3	359	S	xxxxxx_S_PxxKxx
Q5ZJZ6	13	S	xxxxxD_S_Dxxxxx
A0A1D5PJ02	577	S	xxxxxx_S_PxxxxK
E1BQV7	189	S	xxxRRx_S_xxxxxx
A0A1D5PNT2	363	T	xxxxxx_T_Pxxxxx
Q5ZK40	73	S	xxxxxR_S_xxxxxx
A0A1D5PZ22	74	S	xxxxxG_S_xxxxxx
F1P586	868	S	xxxRxx_S_PxPxxx
A0A1D5PX35	26	S	xxxxxx_S_xxExxE
A0A1D5PHE8	270	S	xxxxxx_S_EDExxx
Z4YJB8	88	S	xxxxxx_S_xExxxx
A0A1D5PAF0	142	S	xKxxxx_S_Pxxxxx
E1BQL2	523	S	xxxxxx_S_Pxxxxx
A0A1L1RSF2	130	S	xxxxxG_S_xxxxxx
E1C4G3	1737	S	xxxxxx_S_PxxKxx
A0A1L1S099	546	S	xxxxxG_S_xxxxxx
F1NAJ2	443	S	xxxxxx_S_DxDxxx
E1BSI5	1418	S	xxxxxx_S_Pxxxxx
F1P1C3	480	S	xxxxxx_S_PKxxxx
A0A1D5PWG6	2539	T	xxxxxx_T_PPxxxx
E1BXC5	413	T	xxxRxx_T_Pxxxxx
Q90678	181	S	xxxxxx_S_ExExxx
E1BQV7	436	S	xxxxxx_S_xxExxE
F1NVF2	207	S	xxxxxx_S_xxKxxx
F1NLQ2	406	S	xxxxxx_S_xxExxx
F1NRC2	18	T	xxxxxx_T_PPxxxx
A0A1D5PD53	680	S	xxxxxx_S_Pxxxxx
A0A1D5PGA8	428	S	xxxRxx_S_xExxxx
F1NJM8	1442	T	xxxxxx_T_Pxxxxx
E1BW06	137	S	xxxKxx_S_Pxxxxx
E1C224	2474	S	xxxRRx_S_xxxxxx
A0A1D5P5C1	222	S	xxxxxx_S_xExxxx
A0A1D5NW36	422	S	xxxxxx_S_xExxxx
E1C1N8	449	S	xxxxxG_S_xxxxxx
A0A1D5PTD7	601	S	xxxxxx_S_DxExxx
Q5F464	500	S	xxxxxx_S_xDxxxx
A0A1L1RMJ3	355	S	xxxRxx_S_xDxxxx
P49024	259	S	xxxxRx_S_xxxxxx
F1NGZ2	919	S	xxxxxx_S_PxKxxx
A0A1D5PMT0	73	S	xxRRxx_S_xxxxxx
A0A1D5PRR4	553	S	xxxxxx_S_xxKxxx
R4GL60	231	S	xxxxxx_S_DxDxxx
P54939	2126	S	xxxxxx_S_xxKxxx
A0A1D5NXP2	227	S	xxxxxx_S_xExxxx
Q90828	9	S	xxxxxG_S_xxxxxx
E1C347	29	S	xxxxxx_S_xxKxxx
P15143	381	S	xxxKxx_S_xExxxx
F1P5I5	128	S	xxxxxx_S_EEExxx
A0A1D5NZB8	955	T	xxxxxx_T_Pxxxxx
A0A1D5NT34	417	S	xxxRRx_S_xxxxxx
A0A1D5PAP2	239	S	xxxxxx_S_xDExxx
E1C7U1	22	S	xxxRxx_S_xDxxxx
E1BVQ3	1518	S	xxxxRx_S_xxxxxx
F1NW64	291	S	xxxxxx_S_PxxxxK
A0A1D5PSB4	608	S	xxxRxx_S_Pxxxxx
A0A1D5P415	61	S	xxxxxx_S_xDxxxx
A0A1D5PK79	325	S	xxxxxx_S_DxDxxx
A0A1D5PRQ5	168	S	xxxxxx_S_PxxxKx
A0A1L1RT40	149	S	xxxxxx_S_EEExxx
F1NLV3	6	S	xxxRxx_S_xDxxxx
E1BQL2	403	S	xxxxxx_S_PxxKxx
A0A1L1RY52	126	S	xxxRxx_S_xExxxx
E1BRA4	256	S	xxxRxx_S_xxxxxx
A0A1D5PJG4	249	S	xxxxxG_S_xxxxxx
F1NAK6	1067	T	xxxxxx_T_PPxxxx
Q5ZJ82	144	S	xxxRxx_S_xExxxx
R4GG28	472	S	xxxxxx_S_PKxxxx
A5HNF6	247	S	xxxxxx_S_PxxxxK
A0A1D5PBN9	202	S	Kxxxxx_S_xxxxxx
E1BQL2	585	S	xxxRxx_S_Pxxxxx
R9PXM8	112	S	xxxxxx_S_xxExxx
E1C115	74	S	xxKxxx_S_xxxxxx
A0A1L1RZF6	124	S	xxxRxx_S_xxDxxx
A0A1D5PGL5	324	S	xxxRKx_S_xxxxxx
F1NFL0	20	S	xxxxxx_S_xxExxE
R9PXQ2	887	S	xxxxxx_S_xDDxxx
A0A1L1RJC9	423	S	xxxxxx_S_DxExxx
A0A1D5PK20	28	S	xxxxxx_S_PxRxxx
A0A1L1RP46	42	S	xxxRxx_S_xxxxxx
A0A1D5PE05	1915	S	xxxxxx_S_Pxxxxx
Q9W6U8	407	S	xxxxxx_S_PxRxxx
Q5F3A4	158	S	xxxxPx_S_Pxxxxx
P23614	36	T	xxxxxx_T_Pxxxxx
A0A1D5PHH0	779	S	xxxKxx_S_xExxxx
A0A1D5P5T8	23	S	xxxxxx_S_Pxxxxx
A0A1D5PER3	363	S	xxxxxx_S_Pxxxxx
E1BVH0	125	S	xxxRxx_S_Pxxxxx
P24798	215	S	xxxxxx_S_Pxxxxx
F1NQA5	312	S	xxxxxx_S_DxExxx
P79996	183	T	xxxxxx_T_Pxxxxx
A0A1D5PLA0	619	S	xxxRRx_S_xxxxxx
A0A1D5PZD9	587	S	xxxRxx_S_Pxxxxx
Q03696	1205	S	xxxxxG_S_xxxxxx
A0A1D5PK58	2059	T	xxxxxx_T_Pxxxxx
Q5ZIG3	57	T	xxxxxx_T_PPxxxx
A0A1D5P185	173	S	xxxKxx_S_Pxxxxx
F1NQ30	1182	S	xxxxxx_S_xDxxxx
F1NA05	511	S	xxxxxx_S_PKxxxx
Q5ZJ03	52	T	xxxxxx_T_Pxxxxx
A0A1D5PT84	1060	S	xxKxxx_S_Pxxxxx
Q90600	363	T	xxxxxx_T_Pxxxxx
F1P3P3	148	S	xxxxxG_S_xxxxxx
E1C0I5	157	S	xxxxPx_S_PxKxxx
A0A1D5NZ06	27	S	xKxxxx_S_Pxxxxx
A0A1D5PEM8	20	S	xxxKRx_S_xxxxxx
A0A1D5P4Q8	15	S	xxxxxG_S_xxxxxx
F1NSF2	19	S	xxxxxR_S_xxxxxx
E1BXH5	160	S	xxRRxx_S_xxxxxx
A0A1L1RSW1	53	S	xxxxxx_S_EEExxx
F6RHH1	57	S	xxxxxx_S_DxDxxx
E1BTS4	94	S	xxxxxx_S_xxKxxx
E1BWF6	559	S	xxxxxx_S_PxKxxx
A0A1D5P8R6	314	S	xxxRxx_S_Pxxxxx
Q5ZJW4	137	S	xxxxxG_S_xxxxxx
A0A1L1RM47	71	S	xxxxxx_S_PxRxxx
A0A1D5P0F6	342	S	xxxRRx_S_xxxxxx
F1P5H2	321	S	xxKxxx_S_Pxxxxx
A0A1L1RSX2	418	S	xxxRxx_S_Pxxxxx
F1NJM8	1424	S	xxxxxx_S_ExExxx
A0A1D5PJD2	1151	T	xxxxxx_T_PPxxxx
F1NLJ3	682	S	xxxRxx_S_Pxxxxx
E1BZM6	2132	S	xxxxxx_S_xExxxx
A0A1D5PQ59	261	S	xxxxPx_S_Pxxxxx
A0A1D5PLB3	785	S	xxxxxx_S_PxxxxK
A0A1D5PFG0	34	S	xxxExx_S_xxxxxx
A0A1D5PZY7	129	S	xxxxxx_S_xDDxxx
A0A1D5PGP6	111	S	xxxxxx_S_DEExxx
Q5ZLY8	23	S	xxxxxx_S_PxKxxx
A0A1D5PMZ9	304	S	xxxRxx_S_PxPxxx
A0A1D5PTP6	449	S	xxxxxx_S_xDxxxx
R4GJU7	60	S	xxxxxG_S_xxxxxx
F1N9R6	3413	S	xxxRxx_S_Pxxxxx
A0A1D5PF41	26	S	xxxxxx_S_xxExxE
E1C5A3	32	S	Kxxxxx_S_xxxxxx
P02640	806	S	xxxxxR_S_xxxxxx
E1BWV9	178	S	xxxxxx_S_xEDLxx
A0A1D5PEJ1	850	S	xxxxxx_S_xExxxx
Q5ZLN1	118	S	xxxxRx_S_xDxxxx
P11799	1765	S	xKxxxx_S_Pxxxxx
A0A1D5NZW9	175	S	xxxxxx_S_PxRxxx
Q8QGQ7	523	S	xxxxxx_S_Pxxxxx
A0A1D5PEH9	1497	S	xxxRRx_S_xxxxxx
E1BRR6	476	S	xxxxxx_S_Pxxxxx
A0A1D5PCG3	67	S	xxxRxx_S_Pxxxxx
A0A1D5PMT0	137	S	xxxxxx_S_xxKxxx
F1NEC1	129	S	xxxRKx_S_xxxxxx
G1K303	94	S	Kxxxxx_S_xxxxxx
R4GFI1	15	S	xxxxxx_S_DEExxx
A0A1D5NTU6	813	S	xxxxxx_S_xExxxx
A0A1D5PDK9	442	S	xxxxxx_S_Pxxxxx
A0A1D5PU15	202	T	xxxRxx_T_xxxxxx
A0A1D5PCJ0	573	S	xxxRxx_S_xExxxx
A0A1D5PAS4	273	S	xxxxxx_S_PxxKxx
F1NUB8	430	T	xxxxxx_T_Pxxxxx
A0A1D5NZR8	519	S	xxxKxx_S_xDxxxx
P12003	604	T	xxxxxx_T_PxKxxx
F1NIT0	967	S	xxxxxx_S_PxxxxK
E1C0P2	391	S	xxxxxx_S_PxKxxx
A0A1D5NTD8	139	S	xxxKxx_S_xxxxxx
A0A1D5P268	450	S	xxxRxx_S_Pxxxxx
A0A1D5P2F0	268	S	xxxxxx_S_PxRxxx
A0A1D5PHE8	218	S	xxxxxx_S_DEExxx
F1NN30	397	S	xxKxxx_S_xxxxxx
P67966	87	S	xxxKxx_S_xxxxxx
F1NVC7	193	S	xxxxxx_S_xKxxxx
A0A1L1RLG3	118	S	xxxxPx_S_PxKxxx
A0A1D5P991	11	S	Kxxxxx_S_xxxxxx
E1C667	225	S	xxxxPx_S_PxKxxx
A0A1D5PEP7	360	S	xxRxxx_S_xxxxxx
A0A1D5P3U9	1027	S	xxxxxx_S_ExExxx
E1BYQ3	737	S	xxxxxx_S_PxxxxK
A0A1D5PQU7	494	S	xxxxxG_S_xxxxxx
A0A1D5PAA4	416	T	xxxxxx_T_PExxxx
A0A1L1RX72	399	S	xxxxRx_S_xDxxxx
F1NSF2	155	S	xKxxxx_S_Pxxxxx
F1NIY5	364	S	xxxxRx_S_xxxxxx
F1NW64	166	S	xxxxxx_S_PxKxxx
R4GK64	359	S	xxxRKx_S_xxxxxx
Q5ZLS3	136	S	xxxxxD_S_Dxxxxx
A0A1D5P9U9	259	S	xxxRKx_S_xxxxxx
Q5ZIY8	81	S	xxxxxx_S_xxKxxx
P67966	137	S	xxxxxx_S_xxKxxx
A0A1D5NTK9	88	S	xxxxRx_S_xxxxxx
A0A1L1RKV4	378	S	xxxxxx_S_xExxxx
A0A1D5P676	124	S	xxxxxR_S_xxxxxx
A0A1D5PQ58	1257	S	xxxxxx_S_xExxxx
F1NE18	1600	S	xxxKxx_S_xExxxx
E1C7B1	186	S	xxxxRx_S_xxxxxx
E1BWI0	2764	S	xxxxxG_S_xxxxxx
A0A1D5NTC3	547	S	xxxxxx_S_PxKxxx
E1C837	265	S	xxxxxx_S_DEExxx
A0A1D5P5I0	351	S	xxxxxx_S_xxKxxx
A0A1D5PP91	759	S	xxxRxx_S_Pxxxxx
Q5ZM14	151	S	xxxxxx_S_xKxxxx
F1NZS9	67	T	xxxRxx_T_Pxxxxx
E1C6T4	735	S	xxxxRR_S_xxxxxx
A0A1D5PDK0	92	S	xxxxPx_S_Pxxxxx
F1NV40	376	T	xxxxxx_T_PPxxxx
A0A1L1RM90	150	S	xxxxxx_S_xExxxx
A0A1D5PDE6	115	T	xxxxxx_T_PxKxxx
F1NIS2	124	S	xxxxxx_S_xxKxxx
R4GFH1	376	S	xxxxxx_S_DEExxx
Q98SR2	199	S	xxKxxx_S_xxxxxx
E1BYB1	205	S	xxxxxx_S_xExxxx
E1BVK1	867	S	xxxxxx_S_xExxxx
E1C1G5	88	S	xxxxxx_S_PxxxKx
E1BYY8	1406	S	xxxxxx_S_DxExxx
F1N9R8	253	S	xxxKxx_S_Pxxxxx
Q01406	427	S	xxKxxx_S_Pxxxxx
P30352	112	S	xxRRxx_S_xxxxxx
F1P538	209	S	xxxxxx_S_DxExxx
A0A1D5PH34	72	T	xxxRxx_T_xxxxxx
A0A1D5PH81	204	S	xxxKxx_S_xExxxx
F1NA27	750	S	Rxxxxx_S_xxxxxx
E1C4Z7	509	S	xxxxxR_S_xxxxxx
E1C0F3	72	S	xxxRxx_S_Lxxxxx
F1P5I5	1281	S	xxxxxx_S_DxExxx
F1NAE5	1289	S	xxxKxx_S_xxxxxx
A0A1D5PEH9	1498	S	xxxRRx_S_xxxxxx
A0A1D5PSV1	619	T	xxxxxx_T_PPxxxx
F1NNK1	1080	S	xxxxxK_S_Pxxxxx
F1NAR8	16	S	xxRxxx_S_xxxxxx
A0A1D5PSM2	867	S	xxxxxx_S_PxRxxx
Q5ZJ21	210	T	xxxRxx_T_Pxxxxx
Q1XA76	498	S	Rxxxxx_S_xxxxxx
A0A1D5PPX8	379	S	xxxxxx_S_PxKxxx
A0A1D5P963	309	S	xxxxRx_S_xDxxxx
A0A1L1RKV7	68	T	xxxxxx_T_PPxxxx
E1C8L1	113	S	xxxKxx_S_xxxxxx
A0A1D5PD25	59	S	xxxRxx_S_Pxxxxx
A0A1D5PQR2	1363	S	xxxxxx_S_PxxxKx
F1NCA1	346	S	xxxxxx_S_PxxxxK
F1NZY8	309	S	xxxxxx_S_PKxxxx
A0A1D5PK79	327	S	xxxxxx_S_DxExxx
A0A1D5PJY1	446	S	xxxRxx_S_xDxxxx
F1NJA2	1206	S	xxxxxx_S_PKxxxx
Q5ZKV2	173	S	xxxRxx_S_xDxxxx
E1BXC5	198	S	xxxKxx_S_Pxxxxx
P11799	1762	S	xxxRKx_S_xxxxxx
F1NRP6	479	S	xxxxxx_S_PxKxxx
F1N9Y1	939	S	xxxRKx_S_xxxxxx
A0A1D5P441	466	S	xxxxxx_S_xExxxx
F1NZ04	267	S	xxxKxx_S_Pxxxxx
A0A1D5PV32	159	S	xxxRxx_S_xExxxx
P56520	424	S	xxxxxx_S_DxExxx
A0A1D5PQ88	211	T	xxxRxx_T_xxxxxx
E1BYZ3	121	S	xxxxxx_S_xxExxE
E1C477	13	S	xxxGRx_S_Pxxxxx
E1BSW6	197	S	xxxxxx_S_PKxxxx
A0A1D5P945	117	S	xxxxRx_S_Pxxxxx
F1P2G2	255	S	xxxxxx_S_PxxxxK
E1C330	1178	S	xxxKRx_S_xxxxxx
E1C2U2	784	S	xxxKxx_S_Pxxxxx
A0A1D5P556	701	S	xxxxxx_S_xExxxx
A0A1D5NTC3	753	S	xxxxxx_S_Pxxxxx
F1NXW7	14	S	xxxxxx_S_EEExxx
A0A1D5Q032	331	S	xxxxxR_S_xxxxxx
E1BR01	921	S	xxxxxx_S_xxKxxx
E1BXC5	1085	T	xxxxxx_T_PPxxxx
F1NLZ2	338	S	xxxxxx_S_xExxxx
A0A1D5NYA7	1741	S	xKxxxx_S_Pxxxxx
F1NJM8	937	S	xxxxxx_S_PExxxx
Q5ZJZ6	10	S	xxxxxD_S_Dxxxxx
F1NZV4	304	S	xxxxRx_S_xxxxxx
E1C2C3	418	T	xxxxxx_T_Pxxxxx
E1BU38	254	S	xxxxxx_S_DxExxx
A0A1D5NU91	485	S	xxxxxx_S_xExxxx
A0A1D5PRX9	263	T	xxxxxx_T_PPxxxx
A0A1D5PJY1	2339	S	xxxxxx_S_PxxxxK
E1C5A3	44	S	xxxxxx_S_PxxxxK
A0A1D5PWH3	644	S	xxxxxx_S_DxDxxx
F1NXU0	77	S	xxxRxx_S_xxxxxx
A0A1D5P1U1	1710	S	xxxKxx_S_xExxxx
R4GIB7	48	S	xxxxxx_S_PExxxx
F1NCI5	84	S	xxxRxx_S_xExxxx
Q98SR2	203	S	xxxxxR_S_xxxxxx
F1N9I4	1216	S	xxxxRx_S_xExxxx
A0A1L1RT84	63	S	xxxxxR_S_xxxxxx
Q5F3A1	117	S	xxxKxx_S_xxxxxx
A0A1D5P3X8	73	S	xKxxxx_S_Pxxxxx
E1BS61	43	T	xxxxxx_T_PExxxx
A0A1L1RYG5	62	S	xxKxxx_S_Pxxxxx
E1C8J7	211	S	xxxxxx_S_PxxKxx
A0A1D5PQ42	252	S	xxxRxx_S_xDxxxx
P13474	38	T	xxxxxx_T_Pxxxxx
A0A1D5P5K6	981	S	xxxRxx_S_Pxxxxx
A0A1D5P9P3	440	S	Kxxxxx_S_xxxxxx
E1C3P9	510	S	xxxRxx_S_xDxxxx
Q9DDU8	201	T	xxxRxx_T_Pxxxxx
A0A1L1RKJ7	133	S	xKxxxx_S_Pxxxxx
A0A1D5P2P4	6520	S	xxxxxx_S_PxxxKx
E1C764	13	S	xxxxxG_S_xxxxxx
A0A1D5PDZ0	69	S	xxxRxx_S_xxxxxx
E1C3K2	680	S	xxxxxx_S_DxExxx
A0A1D5PYF3	158	S	xxRxxx_S_xxxxxx
F1NPA3	1138	S	xxxRxx_S_Pxxxxx
Q7ZZR3	525	S	xxxKRx_S_xxxxxx
E1C8T6	315	S	xxxRxx_S_xxxxxx
A0A1D5P4G1	265	T	xxxRxx_T_xxxxxx
Q06A37	2970	S	xxxxxx_S_DxExxx
F1P217	1423	S	xxxRxx_S_PxPxxx
A0A1L1RU70	161	S	xxxxxx_S_DxDxxx
Q5ZJ21	252	S	xxxxxx_S_xxKxxx
A0A1D5PKL4	37	S	xxxRxx_S_xExxxx
E1C172	366	S	xxxRxx_S_xxxxxx
A0A1D5PAT6	39	S	xxxxxx_S_Pxxxxx
A0A1D5PX32	163	S	xxxxRR_S_xxxxxx
A0A1D5PQ66	32	S	xxxxxR_S_xxxxxx
F1NJH4	58	S	xxxxRx_S_xExxxx
A0A1D5P082	612	S	xxxxxx_S_xDDxxx
F1NVL5	327	S	xxxRxx_S_PxPxxx
F1P1G7	387	S	xxxxxx_S_DxDxxx
A0A1D5PN07	29	S	xxxxxx_S_xDDxxx
E1C936	149	S	xxxxxx_S_DxDxxx
E1C9A0	156	S	xxxxxx_S_PxxxxK
Q5ZLB7	101	S	xxxxPx_S_PxKxxx
A1EAT1	97	S	xxxRxx_S_xDxxxx
Q9W6U8	108	S	xxxxxx_S_Pxxxxx
A0A1D5PDD7	229	S	xxxxxx_S_PRxxxx
A0A1D5NZV4	1515	S	xxxRRx_S_xxxxxx
F1NY54	55	S	xxxRxx_S_Pxxxxx
O57415	1482	S	xxxxxx_S_DxExxx
E1C8T6	317	S	xRxxxx_S_Pxxxxx
A0A1L1RRI5	276	S	xxxxxx_S_Pxxxxx
A0A1D5P1D5	674	S	xxxxxx_S_PxxxRx
Q90WA9	100	S	xxKxxx_S_xxxxxx
A0A1D5PDA6	324	S	xxxRxx_S_Pxxxxx
E1BZG1	907	S	xxxxxx_S_xxExxx
F1NIU4	839	S	xxxxxx_S_Pxxxxx
A0A1L1RJ23	180	S	xxxxxx_S_PRxxxx
F1NCA1	334	S	xxxxxx_S_PxxxxK
P07032	77	S	xxxxRx_S_xxxxxx
A0A1D5P4E9	773	S	xxxKxx_S_xxDxxx
A0A1D5PER2	297	S	xxxxxx_S_DEExxx
A0A1D5PUM9	5	S	xxxxRR_S_xxxxxx
R4GK17	38	S	xxxRxx_S_PxPxxx
A0A1L1RX45	189	S	xxxxxG_S_xxxxxx
E1C1S5	123	S	xxxxxx_S_DxExxx
E1BWU6	1685	S	xxxRRx_S_xxxxxx
A0A1D5PRZ1	306	S	xxxxxx_S_xExxxx
Q98SH2	134	S	Kxxxxx_S_xxxxxx
F1NCA1	330	S	xxxKxx_S_Pxxxxx
F1P508	514	S	xxxKxx_S_xDxxxx
Q5ZMM1	127	S	xKxxxx_S_Pxxxxx
F1NLZ2	302	S	xxxxxx_S_EEExxx
A0A1D5PRG9	1113	S	xxxxxx_S_Pxxxxx
A0A1D5PKS6	116	S	xxxxxx_S_DxExxx
F1NPB3	303	S	xxxxxx_S_PxxxRx
P43693	168	S	xxxRxx_S_xExxxx
F1NJ23	218	S	xxxxxx_S_xExxxx
A0A1D5PCF7	302	S	xxxRxx_S_Pxxxxx
A0A1D5PXP4	1736	S	xxxRRx_S_xxxxxx
E1C0F3	34	S	xxxKxx_S_xxxxxx
A0A1D5P0Y7	449	S	xxxxxx_S_PxxxxK
A0A1D5P429	57	S	xxxxxx_S_DxExxx
A0A1L1RQS8	217	S	xxxRRx_S_xxxxxx
F1N8U0	741	S	xxxRxx_S_xxxxxx
F1NXP9	1287	S	xxxxxx_S_DEExxx
E1BRT8	378	S	xxxxxx_S_PxKxxx
E1BZR0	704	S	xxxxxx_S_PxxxRx
Q5ZM20	102	S	xxxRxx_S_PxPxxx
A0A1D5PH20	701	S	xxxKRx_S_xxxxxx
A0A1D5P5L4	1044	T	xxxxxx_T_Pxxxxx
E1BQJ4	349	T	xxxxxx_T_PxKxxx
A0A1L1RLD0	25	S	xxKRxx_S_xxxxxx
E1BX37	76	S	xxxRxx_S_xxxxxx
A0A1D5PPL0	1099	S	xxxxxx_S_PxxxxK
A0A1D5NZJ9	425	S	xxxxxx_S_PxxxKx
A0A1D5NX03	403	S	xxxxxx_S_xDxxxx
A0A1D5NXG8	473	S	xxxRxx_S_xExxxx
A0A1D5PPL7	93	S	xxxxxx_S_PxKxxx
F1NV65	967	S	xxxxPx_S_PxKxxx
E1BU38	204	S	xxxKxx_S_Pxxxxx
A0A1D5P6A0	404	S	xxxRRx_S_xxxxxx
A0A1D5NUW5	528	S	xxxxxx_S_xDDxxx
A0A1D5PVG1	46	S	xxKxxx_S_xxxxxx
F1NB88	903	S	xxxxxG_S_xxxxxx
E1BZM6	3123	S	xxxxxx_S_xExxxx
A0A1D5PMD6	420	T	xxxxxx_T_Pxxxxx
A0A1D5P888	129	S	xxxExx_S_xxxxxx
A0A1D5P3M6	746	S	xxxxPx_S_Pxxxxx
Q5ZMN2	726	T	xxxxxx_T_Pxxxxx
F1N988	1344	S	xxxxxx_S_Pxxxxx
E1C6V0	17	S	xxxxRR_S_xxxxxx
A0A1D5PFY6	530	S	xxxxxx_S_PxxxxK
A0A1D5PUZ9	123	S	xxxRxx_S_xExxxx
A0A1D5PF41	129	S	xxxxxx_S_DxExxx
F1NJV0	187	S	xxxxxR_S_xxxxxx
A0A1D5PIA1	436	S	xxxRxx_S_xxxxxx
A0A1D5P6C6	199	T	xxxxxx_T_PPxxxx
A0A1D5PT56	369	S	xxxRxx_S_PxPxxx
P54939	1724	S	xxRxxx_S_xxxxxx
F1NHR6	355	S	xxxxxx_S_PxRxxx
F1NQW8	238	S	xxxxxx_S_PxxxRx
A0A1D5PVW7	445	S	xxxxxx_S_PxxxxK
A0A1D5NZ30	289	T	xxxxxx_T_PxKxxx
F1NNJ0	54	S	xxxxxx_S_xxExxE
F1P0V6	596	S	xxxKxx_S_xExxxx
A0A1L1RPN6	440	S	xxxKxx_S_xExxxx
F1NAS1	706	S	xxxxxx_S_PxRxxx
F1P396	139	S	xRxxxx_S_Pxxxxx
F6T4S2	635	S	xxRxxx_S_xxxxxx
A0A1L1RWX3	644	T	xxxxxx_T_Pxxxxx
A0A1D5P610	329	S	xxxExx_S_xxxxxx
F1P586	870	S	xxxRxx_S_Pxxxxx
A0A1D5PV22	350	S	xxxxxx_S_PxRxxx
F1NYA9	173	S	xxxxxG_S_xxxxxx
F1P243	982	S	xxxRxx_S_PxPxxx
P79995	646	S	xxxxxx_S_xExxxx
E1C134	34	S	xxxxxG_S_xxxxxx
R9PXM7	492	S	xxxxxx_S_PxRxxx
A0A1D5PMT0	91	S	xxxRxx_S_Pxxxxx
E1BQF9	116	S	xxxxxK_S_Pxxxxx
Q5ZIM8	464	S	xxxKxx_S_xExxxx
E1BQL2	445	S	xxxxxx_S_PxxxxK
A0A1D5P2R0	308	S	xxxxPx_S_Pxxxxx
E1BQJ4	725	S	xxxxxx_S_xxExxE
A0A1D5PVQ1	335	S	xxxxxx_S_xxExxE
H9L1F4	377	S	xxxxxG_S_xxxxxx
E1BVD9	120	S	xxxxxx_S_xDExxx
E1C6T4	731	S	Rxxxxx_S_xxxxxx
A0A1D5Q017	945	S	xxxRxx_S_xxxxxx
A0A1D5PVG1	1298	S	xxxxxx_S_xEDLxx
A0A1D5PKS6	132	T	xxxRxx_T_xxxxxx
F1NKX6	1211	S	xxxxxx_S_xDExxx
A0A1D5PSB4	2715	T	xxxRxx_T_Pxxxxx
Q5F457	266	S	xxxxxx_S_PxxxKx
F1NP38	468	S	xxxxxx_S_Pxxxxx
A0A1D5NTX5	590	S	xxxRRx_S_xxxxxx
P83038	628	S	xxxRxx_S_xxxxxx
Q5ZLJ7	170	S	xxxxxx_S_xExxxx
Q5ZLW7	390	S	xxxxRx_S_xExxxx
A0A1D5PHU5	464	S	xxxxxx_S_xDExxx
A0A1D5NX91	494	S	xxxRxx_S_PxPxxx
F1NK34	250	S	xxxRxx_S_xxxxxx
A0A1D5Q031	510	S	xxKxxx_S_Pxxxxx
A0A1D5PS51	427	S	xxxKxx_S_Pxxxxx
F1NSZ4	88	S	xxxRxx_S_Pxxxxx
A0A1D5PKA8	204	T	xxxxxx_T_PPxxxx
R4GH27	444	S	xxxxxx_S_PxxxxK
E1BSM2	249	S	xxKxxx_S_Pxxxxx
A0A1D5PDR5	146	S	xxxxxD_S_Dxxxxx
A0A1D5PSB4	348	S	xxxxxx_S_xxExxE
F1NWC5	597	S	xxKxxx_S_xxxxxx
A0A1L1RJX1	277	S	xxxxRx_S_xxxxxx
A0A1D5NTN8	6	S	xxxxxx_S_PxRxxx
A0A1L1RWB4	57	S	xxxRxx_S_xxxxxx
A0A1D5PFX6	423	S	xxKRxx_S_xxxxxx
A0A1D5PKF4	346	S	xxxxxx_S_PxKxxx
A0A1D5PP91	887	S	xxxKxx_S_xDxxxx
A0A1D5NVM3	21	S	xxxxxx_S_xKxxxx
F1N885	928	S	xxxKxx_S_xxxxxx
A0A1D5PRJ2	302	S	xxxxxR_S_xxxxxx
A0A1D5NZ53	477	S	xxxxxx_S_DxExxx
A0A1L1S099	552	S	xxxxxx_S_xxDxxx
E1BWH5	419	S	xxxxRx_S_xDxxxx
A0A1I7Q417	453	S	xxxxxx_S_xxDxxx
A0A1D5P2P6	1294	S	xxxRKx_S_xxxxxx
A0A1D5PDE6	135	S	xxxxxx_S_xxKxxx
A0A1D5P4K8	786	S	xxxRxx_S_xDxxxx
P11029	2320	S	xxxxxx_S_Pxxxxx
P05083	84	S	xxxxxx_S_DxDxxx
A0A1D5NYK2	625	S	xxxxxG_S_xxxxxx
Q5ZKJ5	436	S	xxRxxx_S_xxxxxx
Q1T7C1	144	S	Kxxxxx_S_xxxxxx
A0A1D5PWG6	871	S	xxxRKx_S_xxxxxx
E1BZI6	493	S	xxxxxx_S_xDxxxx
A0A1D5P0Z4	1258	S	xxxRxx_S_xExxxx
E1C667	26	T	xxxRxx_T_xxxxxx
F6V7J1	9	S	xxxxxR_S_xxxxxx
E1C0V8	600	S	xxxRxx_S_xExxxx
A0A1D5PEM7	896	S	xxxxxx_S_DxExxx
E1C0T5	548	T	xxxxxx_T_Pxxxxx
F1NZE1	649	S	xRxxxx_S_Pxxxxx
A0A1D5NXZ5	584	T	xxxxxx_T_Pxxxxx
O57389	21	S	xxxRKx_S_xxxxxx
F1NEP9	365	S	xxxxxx_S_PxxxxK
E1BZ23	371	S	xxxRxx_S_Pxxxxx
A0A1D5PD08	121	S	xxxxxG_S_xxxxxx
F1NWE6	54	S	xxxxxG_S_xxxxxx
E1C6D1	296	T	xxxxxx_T_PPxxxx
A0A1L1RM90	630	T	xxxxxx_T_Pxxxxx
P54939	425	S	xxxxxx_S_PxKxxx
A0A1D5PQC1	372	S	xRxxxx_S_Pxxxxx
A0A1D5PU48	223	S	xxxxxx_S_PxxxxK
A0A1L1RMH4	98	S	xxxxxx_S_PxRxxx
A0A1D5P2S4	47	S	xxxxxx_S_PxRxxx
A0A1D5PNE9	2259	S	xxxRKx_S_xxxxxx
A0A1D5PNY7	1043	S	xxxxxx_S_PRxxxx
A0A1D5PMB3	599	S	xxxxxx_S_EEExxx
A0A1D5PDE6	45	S	xxxxxx_S_Pxxxxx
A0A1D5NX04	456	S	xxxxxx_S_PxxxKx
A0A1D5NZ75	142	S	xxxxRx_S_xxxxxx
Q5ZJA9	64	S	xxxxxx_S_PxxxKx
A0A1D5PHD7	570	S	xxxxxx_S_xxExxx
A0A1L1RYB7	171	S	xxxxxx_S_PxxxKx
A0A1D5PGL5	792	S	xxxxxx_S_xxDxxx
R4GHN9	316	S	xxxRxx_S_xExxxx
A0A1D5PFP7	157	S	xxRxxx_S_xxxxxx
A0A1D5PBJ0	278	S	xxxExx_S_xxxxxx
A0A1L1RJ18	127	S	xxxxxx_S_EDExxx
F1NU74	122	S	xKxxxx_S_Pxxxxx
F1NAR8	14	S	xxxRRx_S_xxxxxx
A0A1D5PR23	545	S	xxxxxx_S_PxxxKx
Q5F3A4	275	T	xxxxxx_T_PxKxxx
A0A1L1S028	256	S	xxxxxx_S_DxExxx
A0A1D5PA37	179	S	xxxxxx_S_xEDLxx
A0A1D5PQ66	95	S	xxxxxx_S_xDxxxx
F1NFT2	575	S	xxxxxG_S_xxxxxx
A0A1D5PMD8	276	S	xxxRRx_S_xxxxxx
F1N8N8	589	S	xxxRRx_S_xxxxxx
F1NFT2	572	S	Rxxxxx_S_xxxxxx
F1P3R3	715	S	xxxxxx_S_PxxKxx
A0A1D5PQR2	1709	S	xxxxPx_S_Pxxxxx
A0A1L1RNV3	47	S	xxxxRx_S_xxxxxx
E1C115	38	T	xxxxxx_T_Pxxxxx
E1BYB1	135	S	xxxxxx_S_PxKxxx
E1BQX8	33	S	Rxxxxx_S_xxxxxx
F1NGX5	122	S	xxKRxx_S_xxxxxx
F1P0F0	487	S	xxxxxx_S_EDExxx
Q6XBN7	384	S	xxxxxx_S_PxxxRx
A0A1D5PK37	638	S	xxxxxx_S_PxxxKx
A0A1D5PKN3	385	S	xxxxxx_S_xExxxx
A0A1D5PGJ7	493	S	xxxxxx_S_DxDxxx
A0A1D5PNK4	639	S	xxxxRx_S_xxxxxx
E1BVP2	498	S	xxxxxG_S_xxxxxx
Q5ZJ70	483	T	xxxxxx_T_Pxxxxx
F1NS33	316	S	xxxKRx_S_xxxxxx
F1P337	146	S	xxxRxx_S_xxxxxx
Q90600	800	S	xxxxxx_S_PxKxxx
F1NLP9	104	S	xxxKxx_S_Pxxxxx
Q01406	270	S	Kxxxxx_S_xxxxxx
Q5ZKA3	844	S	xxxRRx_S_xxxxxx
F1NRR6	110	S	xxxxxx_S_xxKxxx
A0A1D5PLH5	36	S	Rxxxxx_S_xxxxxx
P18519	282	T	xxxxxx_T_Pxxxxx
A0A1D5PIC9	330	S	xxxxxx_S_xExxxx
Q5F3Y0	113	S	xxxxxx_S_xExxxx
F1NK34	244	S	xxxRxx_S_xDxxxx
A0A1D5PNT8	776	S	xxxxxx_S_xEDLxx
A0A1L1RIT0	10	T	xxxxxx_T_Pxxxxx
E1C020	369	S	xxKxxx_S_Pxxxxx
A0A1D5PA37	256	S	xxxxxD_S_Dxxxxx
A0A1D5P1S3	406	S	xxxRxx_S_xDxxxx
F1P0K1	232	S	xxxxxD_S_Dxxxxx
E1C799	863	S	xxxxRx_S_xxxxxx
F1NFL0	553	S	xxxxxx_S_PxRxxx
A0A1D5NWS3	21	S	xKxxxx_S_Pxxxxx
E1C898	615	S	xxxxxx_S_DxDxxx
F1NPB3	124	S	xxxRxx_S_Pxxxxx
A0A1D5NYP9	245	S	xxRRxx_S_xxxxxx
E1C591	378	T	xxxxxx_T_PPxxxx
A0A1D5NTE0	1438	S	xxxxxx_S_xxDxxx
F1NFQ4	37	S	xxxRRx_S_xxxxxx
A0A1D5NZM0	214	S	xxxxRx_S_xxxxxx
A0A1D5PUG6	104	S	xxxxxx_S_PxRxxx
Q07883	90	S	xxxExx_S_xxxxxx
A0A1D5PC02	228	S	xxxRRx_S_xxxxxx
A0A1D5NW59	75	S	xxxxxG_S_xxxxxx
A0A1D5PAX8	669	S	xxxRKx_S_xxxxxx
A0A1D5PF01	227	S	xxxxxx_S_xExxxx
E1BZM0	752	S	xxxxxx_S_DxDxxx
F1NVF0	56	S	xxxxRx_S_xxxxxx
A0A1D5NXS3	816	S	xxKxxx_S_xxxxxx
P16053	676	S	xxxxPx_S_PxKxxx
A0A1D5NVR6	83	S	xxxxxx_S_xxExxx
A0A1L1RJF4	135	S	Rxxxxx_S_xxxxxx
F1NCA5	188	S	xxxRRx_S_xxxxxx
A0A1D5PK72	38	S	xxxRxx_S_Pxxxxx
A0A1D5PGF4	394	S	xxxxRx_S_xxxxxx
E1BQ86	288	S	xxxRxx_S_xxDxxx
E1BQV7	560	S	xxxxxx_S_DEExxx
A0A1D5PEE1	365	S	Rxxxxx_S_xxxxxx
E1BXC5	1415	S	xxxKxx_S_xExxxx
A0A1L1RX45	206	S	xxxxxx_S_xDxxxx
F1NYK4	310	S	xxxKxx_S_xxxxxx
F1NHK2	84	S	xxxxPx_S_Pxxxxx
A0A1D5P0P6	17	S	xxxxxG_S_xxxxxx
Q5ZKA3	807	S	xxxRxx_S_xxxxxx
A0A1L1S0E6	773	S	xxxxxx_S_ExExxx
A0A1D5PX01	540	S	xxxxxx_S_xxDxxx
A0A1L1RRN4	89	S	xxxKxx_S_xDxxxx
P83038	562	S	xxxxxx_S_DEExxx
A0A1D5P394	342	T	xxxxxx_T_PPxxxx
Q5ZHZ9	536	S	xxxxxG_S_Pxxxxx
A0A1D5PHD7	182	T	xxxRxx_T_Pxxxxx
A0A1D5PBJ0	284	S	xxxxxx_S_PxxxKx
E1C667	390	S	xxRRxx_S_xxxxxx
E1C1Q2	825	S	xxxxxR_S_xxxxxx
E1BQX8	30	S	xxxRxx_S_xExxxx
F1NBN8	249	S	xxxxxx_S_Pxxxxx
A0A1D5PG29	452	S	xxxxRx_S_xExxxx
E1BTK8	586	S	xxxRxx_S_Pxxxxx
F1NLV6	957	S	xxxxxx_S_PxxxxK
F1NNG2	271	S	xxxxxx_S_EDExxx
A0A1D5NXP2	400	S	xxxxxx_S_xExxxx
Q5F3A4	149	S	xxxxPx_S_Pxxxxx
A0A1D5PDW6	226	S	xxxxRR_S_xxxxxx
E1BQS4	2037	S	xxxxxG_S_xxxxxx
A0A1D5PDE6	26	S	xxxxxx_S_PxKxxx
E1C3T2	1842	S	xxxxxx_S_PxRxxx
A0A1D5P3F1	568	S	xxxxxx_S_PxxxKx
E1BQL2	646	S	xxxxxx_S_PxxxxK
F1NS04	1833	T	xxxRxx_T_xxxxxx
Q5F3Y0	200	S	xxxKxx_S_Pxxxxx
E1C2F2	100	S	xxxxxx_S_DxExxx
F1NQ91	287	T	xxxxxx_T_PPxxxx
F1NN30	394	S	xxxRRx_S_xxxxxx
A0A1D5P3T4	256	S	xxxxxx_S_DxDxxx
E1C3T2	2133	S	xxxxRx_S_Pxxxxx
E1BQL2	458	S	xxxxxx_S_ExExxx
F1NP51	151	S	xxxxxx_S_xExxxx
A0A1D5P1K9	525	S	xRxxxx_S_Pxxxxx
E1C3P6	155	S	xxxExx_S_xxxxxx
A0A1D5PVL6	289	S	xxxxxx_S_Pxxxxx
E1C285	141	S	xxxxxx_S_DxExxx
F1ND98	68	S	xxxxxx_S_Pxxxxx
A0A1L1RKU5	38	S	xxxxxG_S_xxxxxx
E1C2C2	119	S	xxxxRx_S_Pxxxxx
A0A1D5P4S0	1248	S	xxxxxx_S_DxDxxx
P14105	1360	S	xxxKxx_S_xxxxxx
A0A1D5NW33	410	S	xxxxxx_S_xExxxx
F1NSI7	36	S	xxxExx_S_xxxxxx
P19966	186	S	xxxKxx_S_xxxxxx
P23614	68	S	xxxxxx_S_xxKxxx
A0A1D5PTF4	715	S	xxxKxx_S_xxxxxx
A0A1D5P8I3	155	S	xxxxxx_S_PxxxxK
Q5F3D5	517	S	xxxxxG_S_xxxxxx
F1N8Y3	161	T	xxxRxx_T_xxxxxx
A0A1D5PNM2	175	S	xxKRxx_S_xxxxxx
F1NEN2	217	S	xxxxxG_S_xxxxxx
F1NBQ1	576	T	xxxxxx_T_PPxxxx
A0A1D5PH81	474	S	xxxxxx_S_xDxxxx
A0A1D5PQ57	215	S	xxxxxx_S_xExxxx
A0A1D5P3K0	889	S	xxxxxx_S_xExxxx
F1NV58	1005	S	xxxRKx_S_xxxxxx
Q67BJ2	6	S	xxxKxx_S_xxDxxx
Q5ZK62	384	S	xxxxxx_S_xExxxx
F1NEN2	220	S	xxxxxx_S_xxExxx
E1C3Y4	515	S	xxxRRx_S_xxxxxx
F1NJD5	655	S	xxxKxx_S_xxxxxx
A0A1D5PUY7	20	S	xxKxxx_S_xxxxxx
Q4JIM4	311	S	xxxRKx_S_xxxxxx
E1C852	166	S	xxxxxx_S_Pxxxxx
A0A1D5PZ22	105	S	xxxRxx_S_Lxxxxx
A0A1D5PCT4	12	S	xxxxxK_S_Pxxxxx
A0A1D5P5C8	1021	T	xxxxxx_T_PxKxxx
Q5F3W0	441	S	xxxRRx_S_xxxxxx
A0A1L1RKU0	2	S	xxxxxx_S_PxRxxx
P12003	402	S	xxxxxG_S_xxxxxx
A0A1D5P7X0	640	S	xxxxxx_S_DxExxx
E1BX75	1327	S	xRxxxx_S_Pxxxxx
Q01406	414	S	xxxxPx_S_Pxxxxx
E1BXA4	676	S	xxxxxx_S_xDxxxx
R4GHP2	139	S	xxxxxx_S_PxKxxx
E1C3T2	122	S	xxxxRx_S_Pxxxxx
A0A1D5PK07	1004	S	xxxxxx_S_PxRxxx
A0A1D5PUU2	620	S	xxxRxx_S_Pxxxxx
E1BY27	2040	S	xxxxxx_S_Pxxxxx
E1BZL3	13	S	xxxxxx_S_PxRxxx
F1NY54	875	S	xxxxxx_S_xExxxx
A0A1D5NTH5	48	S	xxxxxx_S_xExxxx
F1NE75	235	S	xxxxxx_S_xxExxx
P50460	95	T	xxxxxx_T_Pxxxxx
E1BS61	340	S	xxxxRx_S_Pxxxxx
A0A1D5PTH5	1323	S	xxxRRx_S_xxxxxx
F1NP35	414	T	xxxxxx_T_PxKxxx
F1NBT9	277	S	xxxxxx_S_PExxxx
A0A1D5PIF6	24	S	xxxRxx_S_Pxxxxx
F1NBX5	1046	S	Kxxxxx_S_xxxxxx
F1NPB3	180	S	xxxxxx_S_PxRxxx
A0A1D5PVG1	1283	S	xxxKxx_S_xxxxxx
E1C5N4	789	T	xxxxxx_T_PPxxxx
A0A1L1RMD6	52	S	xxxxxD_S_Dxxxxx
E1C310	167	S	xxxxxx_S_xExxxx
F1NQS9	522	S	Kxxxxx_S_xxxxxx
A0A1D5NTX5	247	S	xxxxxx_S_DxDxxx
A0A1D5PQ40	1087	T	xxxxxx_T_PPxxxx
E1BWB1	172	S	xxxxxx_S_xxExxx
F1P3R3	1968	S	xxxxxx_S_PxxxKx
F1NEN6	967	S	xxxRxx_S_xDxxxx
E1BQT7	499	S	xxxxxx_S_PxxxRx
A0A1L1RYG0	171	S	xxxxRx_S_xxxxxx
A0A1D5P5L4	811	S	xxxRxx_S_Lxxxxx
A0A1L1RPJ9	217	S	xxxRKx_S_xxxxxx
A0A1D5P0N6	464	S	xxKxxx_S_xxxxxx
B0LVF9	303	S	xxxxxK_S_Pxxxxx
F1NVR5	646	S	xxxKxx_S_xExxxx
A0A1D5PBJ5	301	T	xxxRxx_T_Pxxxxx
E1BZL0	2024	S	xxxxxx_S_PxxxxK
E1C5S5	50	T	xxxRxx_T_xxxxxx
A0A1D5PDA6	334	S	xxxxxx_S_PRxxxx
R4GIE5	39	S	xxxxRx_S_xxxxxx
F1NZX4	123	S	xxxxxx_S_PKxxxx
R4GF68	2971	S	xxxRxx_S_xDxxxx
A0A1D5PY01	83	S	xxxxxx_S_PxxxxK
A0A1D5PJX5	241	S	xxxxxx_S_xDDxxx
P05122	372	S	xxxxxx_S_xDDxxx
A0A1D5PMZ9	347	S	xxxxxx_S_Pxxxxx
A0A1D5P6U6	243	S	xxxxPx_S_Pxxxxx
A0A1D5NTC8	156	S	xxxxxx_S_PxxxxK
A0A1D5NVM3	101	S	Kxxxxx_S_xxxxxx
F1NZR9	211	S	xxxxxx_S_DEExxx
E1BU96	134	S	xxxKxx_S_Pxxxxx
A0A1D5PHS2	41	S	xxxKxx_S_xExxxx
A0A1D5NXW4	679	S	xxxGRx_S_Pxxxxx
P15575	15	S	xxxxRx_S_xDxxxx
A0A1D5P1S9	701	S	xxxxxx_S_DxDxxx
A0A1D5P251	442	S	xxxxxx_S_xExxxx
A0A1D5PSM2	856	S	xxxRxx_S_xxxxxx
E1BW06	85	S	xxxxxx_S_PKxxxx
F1NYN3	441	S	xxxxxx_S_PxxxxK
A0A1D5PDS2	1735	S	xxxxxx_S_PxRxxx
F1P5N5	306	S	xxxRRx_S_xxxxxx
A0A1D5NZW6	108	S	xxxxxx_S_xxExxE
A0A1D5PC47	1403	S	xxKRxx_S_xxxxxx
A0A1D5PUU6	1612	S	xxxxxx_S_PxxxKx
F1P2T2	267	S	xxxRxx_S_xExxxx
A0A1D5PQU7	105	S	xxxxxx_S_Pxxxxx
R4GL30	42	S	xxxxxR_S_xxxxxx
F1NQU7	62	S	xxxxxx_S_xxDxxx
A0A1D5PTP6	493	T	xxxxxx_T_PExxxx
F1P257	218	S	xxxxxx_S_PxxxxK
F1NXB9	511	S	Kxxxxx_S_xxxxxx
A0A1D5NXJ6	274	T	xxxxxx_T_Pxxxxx
F1NQZ9	8	S	xxxxxG_S_Pxxxxx
A0A1D5PFG8	189	S	xxxxxK_S_Pxxxxx
A0A1D5PVN7	687	S	xxxRxx_S_xExxxx
A0A1L1RM91	502	S	Kxxxxx_S_xxxxxx
A0A1D5PDJ1	756	S	xxxRxx_S_xExxxx
F1NXK3	595	S	xxxxxx_S_PxxKxx
P16053	718	S	xxxxPx_S_PxKxxx
O93532	303	S	xxxExx_S_xxxxxx
A0A1D5PX95	303	S	xxxxxx_S_PRxxxx
R4GHW9	174	S	xxxKxx_S_xExxxx
A0A1D5NZ06	78	S	Rxxxxx_S_xxxxxx
A0A1D5PIK7	14	S	xxxKxx_S_xxDxxx
F1NWX9	137	S	xxxxxK_S_Pxxxxx
A0A1D5P9A2	230	S	xxxRxx_S_Pxxxxx
Q5F3A1	346	S	xxxxxD_S_Dxxxxx
E1BWF8	53	S	xxxxxx_S_Pxxxxx
A0A1D5P010	614	S	xxxxxx_S_xExxxx
F1NX55	25	S	xxxxxx_S_xKxxxx
P00356	149	S	Kxxxxx_S_xxxxxx
E1C218	365	S	xxxRxx_S_Lxxxxx
E1C3Q8	315	S	xxxxxx_S_PxKxxx
A0A1D5PQ44	913	S	xxxxxx_S_PxxxKx
A0A1D5PV83	320	S	xxxxxx_S_Pxxxxx
A0A1D5P6I6	1477	S	xxxKxx_S_xExxxx
E1BV10	244	S	xxxxxx_S_PxxxRx
F1NUZ2	828	S	xxxExx_S_xxxxxx
E1BYZ4	117	S	xxxxxx_S_Pxxxxx
P13648	389	S	xxxxRx_S_Pxxxxx
F1NLZ8	862	S	xxxxPx_S_Pxxxxx
E1BRR8	337	S	xxxxRR_S_xxxxxx
P16053	640	T	xxxxxx_T_PExxxx
E1C3D2	209	S	xxxxxx_S_DxDxxx
A0A1D5PS70	70	S	xxxxxx_S_xExxxx
F1NS89	611	S	xxxxxx_S_EEExxx
A0A1L1RZF3	92	S	xxxxxx_S_DxExxx
E1BQL2	519	S	xxxRRx_S_xxxxxx
A0A1D5PMU3	247	S	xxxxxx_S_Pxxxxx
A0A1D5PCV8	24	S	xxxKxx_S_xxxxxx
A0A1D5P0D8	31	S	xxxxxx_S_xxKxxx
F1P3R3	2718	S	xxxxxx_S_PxxKxx
E1BQM7	91	S	xxxKxx_S_xxxxxx
A0A1D5NW21	545	S	xxxxxx_S_EEExxx
F1NBS9	56	S	xxxRxx_S_PxPxxx
P24479	5	S	xxxxxx_S_Pxxxxx
A0A1D5NTE0	222	S	xxxKxx_S_xxxxxx
A0A1L1RQ04	37	S	xxxxPx_S_PxKxxx
A0A1L1RNJ0	732	S	xxxxxG_S_xxxxxx
F1NK53	138	S	xxxRKx_S_xxxxxx
P16053	712	S	xxxxPx_S_PxKxxx
E1BVH0	40	S	xKxxxx_S_Pxxxxx
E1BVB2	738	S	xxxRRx_S_xxxxxx
A0A1D5PJ02	1318	S	xxxxxx_S_PxxxxK
A0A1D5PSG6	1452	S	xxxxxx_S_DxExxx
E1C9J0	125	S	xxxxxx_S_xxDxxx
A0A1D5PT14	598	S	xxxxxG_S_xxxxxx
E1C4L9	471	T	xxxxxx_T_Pxxxxx
F1NV79	331	S	xxxxxx_S_PxxKxx
E1C040	357	S	xxRRxx_S_xxxxxx
A0A1D5P4Y0	19	S	xxxxxx_S_PxxxxK
B0LVF9	102	T	xxxxxx_T_PPxxxx
F1NJX9	203	S	xxxRxx_S_xxxxxx
A0A1D5P975	886	S	xxxxxx_S_PxxxRx
F1ND22	500	T	xxxxxx_T_PxKxxx
A0A1D5PH42	104	S	xxxxxx_S_xExxxx
E1BXC5	1062	S	xxxRKx_S_xxxxxx
A0A1L1RYW9	127	T	xxxxxx_T_Pxxxxx
Q5ZID1	53	S	xxxxxx_S_xxExxE
A0A1D5NWS3	25	S	xxxxxx_S_PxxxRx
A0A1D5PLB6	1765	S	xxxxxx_S_PxxxRx
Q5QRU7	55	S	xxxxxx_S_xKxxxx
A0A1D5PMU3	583	S	xxxxxx_S_PxKxxx
A0A1D5P4I1	1156	S	xxxxxx_S_xExxxx
A0A1D5Q013	20	S	xxxxxx_S_xExxxx
E1C4Z7	660	S	xxxExx_S_xxxxxx
R9PXQ2	897	S	xxxxRx_S_xExxxx
F1NBT9	449	T	xxxRxx_T_Pxxxxx
Q7SX63	86	S	xxxxxx_S_xxKxxx
A0A1D5PSX0	132	S	xxxRKx_S_xxxxxx
A0A1D5PXU8	587	T	xxxxxx_T_Pxxxxx
H9L017	435	S	xxxxPx_S_Pxxxxx
E1C1K5	521	S	Rxxxxx_S_xxxxxx
A0A1D5P8W6	107	S	xxxxxx_S_PxxxKx
Q5ZJ70	107	S	xxxxxG_S_xxxxxx
A0A1D5P5M9	477	S	xxxxRx_S_xxxxxx
E1C951	199	S	xxxxxx_S_xExxxx
E1C703	1106	S	xxxRxx_S_Pxxxxx
Q5ZKJ2	145	S	xxxxxx_S_xxExxE
A0A1D5PW66	907	S	xxxxxx_S_PxRxxx
A0A1D5NVM3	192	S	xxxxxR_S_xxxxxx
R4GHY8	262	S	xxxxxx_S_PxRxxx
F1P1X0	507	S	xxxxxx_S_PxKxxx
A0A1D5PA68	1503	S	xxxRxx_S_xDxxxx
A0A1D5P3K1	1219	S	xxxxxx_S_xxExxx
F1NZ04	265	S	xxKxxx_S_Pxxxxx
E1BY27	2001	S	xxxKxx_S_xDxxxx
A0A1L1RN82	67	S	xxxxxx_S_DxDxxx
F1P270	433	S	xxxRxx_S_Pxxxxx
F1P3R3	2025	S	xxxxxx_S_xExxxx
A0A1L1RZ77	64	S	xxxRxx_S_Pxxxxx
A0A1D5NX83	44	S	xxxRxx_S_xDxxxx
A0A1D5NXZ5	60	S	xxxxxx_S_PxxxxK
F1NLN5	516	S	xxxRxx_S_xxxxxx
E1BV56	572	S	xxxKxx_S_xxxxxx
E1BW13	573	S	xxxxxx_S_xxExxx
F1P4D4	261	S	xxxxxx_S_PxxxKx
E1C852	118	S	xxxxxG_S_xxxxxx
E1BZL3	20	S	xxxxxx_S_PxxKxx
E1BTG1	38	S	xxxxxx_S_PxKxxx
Q8UWC5	823	S	xxxxxx_S_xxExxx
A0A1D5PQA8	181	S	xxxxxx_S_Pxxxxx
F1P236	1698	S	xxRRxx_S_xxxxxx
F1P1X0	505	S	xxxxxx_S_PxxxKx
A0A1D5PQS1	188	S	xxxKxx_S_xDxxxx
A0A1D5PU96	532	S	xxxxxx_S_PxxxKx
E1C0T5	731	T	xxxxxx_T_PPxxxx
E1BWS2	284	S	xxxKxx_S_Pxxxxx
Q5F3A1	158	T	xxxxxx_T_PxKxxx
E1C1C3	37	S	xxxxxx_S_Pxxxxx
F1NFZ9	636	S	xxxKxx_S_xxxxxx
F1NSI7	15	S	xxxxxG_S_xxxxxx
A0A1D5PTU9	379	S	xxxxRx_S_xDxxxx
E1C7Z1	411	S	xxxxxx_S_xDxxxx
E1C7Y6	716	S	xxRRxx_S_xxxxxx
E1C2F6	45	S	xxxRxx_S_xxxxxx
F1NSI6	205	S	xxxxxG_S_xxxxxx
Q5ZJZ6	7	S	xxxRRx_S_xxxxxx
A0A1D5PY82	350	S	xxxxxx_S_DxExxx
A0A1D5PPL0	1103	S	xxxxxx_S_xKxxxx
A0A1L1RTM1	410	S	xxxKxx_S_xxxxxx
A0A1D5P5I0	395	S	xxxGRx_S_Pxxxxx
A0A1D5NYK2	15	S	xxxxxx_S_xExxxx
E1C3T2	150	S	xKxxxx_S_Pxxxxx
A0A1D5PQR2	1194	S	xxxxxx_S_xxKxxx
A0A1D5PZM2	222	S	xxRRxx_S_xxxxxx
A0A1D5PDF1	33	S	xxxKxx_S_xxxxxx
F1NNV4	986	S	xxxxxx_S_PxRxxx
A0A1D5PCW5	1412	S	xxxxxx_S_PxxxRx
A0A1D5PZ51	692	T	xxxxxx_T_Pxxxxx
A0A1D5NZY0	72	S	xxxxxx_S_xDxxxx
F1NJ42	166	S	xxxxxx_S_DxDxxx
A0A1D5PJY1	2133	S	xxxxxx_S_DxExxx
A0A1D5PCF7	1308	S	xxxxxx_S_PKxxxx
A0A1D5PQS1	878	S	xxxxxx_S_Pxxxxx
A0A1D5P1N6	600	S	xKxxxx_S_Pxxxxx
A0A1D5NXU4	836	S	xxxExx_S_xxxxxx
F1NEI2	50	T	xxxxxx_T_Pxxxxx
F1N891	728	S	xxRxxx_S_xxxxxx
A0A1D5PP99	743	S	xxxxxx_S_ExExxx
Q04584	317	S	xxxxxx_S_PxxxKx
A0A1D5PX86	295	S	xxxxxx_S_PxxxxK
F1NDP8	209	S	xxxKxx_S_xxxxxx
A0A1D5PEV3	1100	S	xxxxxx_S_DxExxx
F1NRR5	159	S	xxxxxx_S_PxxxxK
A0A1D5PKJ5	592	S	xxxxxx_S_PxRxxx
Q5ZL27	217	S	xxxGRx_S_Pxxxxx
A0A1D5P2P4	2445	S	xxxRxx_S_Pxxxxx
A0A1D5P2A2	99	S	xxxxxx_S_PxKxxx
A0A1D5PCX5	97	S	xxxRxx_S_xxxxxx
A0A1D5P918	499	S	xxxxxG_S_xxxxxx
A0A1D5PTP6	1206	T	xxxxxx_T_PExxxx
R4GLT4	223	S	xxxxPx_S_Pxxxxx
A0A1D5PAK1	81	S	xxKxxx_S_Pxxxxx
A0A1D5NX39	839	S	xxxxxx_S_PxxxRx
E1BWS9	38	S	Kxxxxx_S_xxxxxx
A0A1D5PFY6	484	S	xxxxxx_S_PRxxxx
F1P3R3	2110	S	xxxxxx_S_Pxxxxx
A0A1D5NTD8	588	S	xxxxxx_S_PxRxxx
F1NLP1	16	S	xxxxRx_S_xxxxxx
F1NSV6	20	S	Kxxxxx_S_xxxxxx
A0A1D5NWV4	412	S	xxxKxx_S_Pxxxxx
A0A1D5PS31	149	S	xxxxxG_S_xxxxxx
A0A1D5P7V5	242	S	xxxxRx_S_xxxxxx
A0A1D5P1Z6	393	S	xxxxxK_S_Pxxxxx
A0A1D5NYG3	2584	S	xxxxxx_S_xDxxxx
F1NEP9	48	S	xxKxxx_S_Pxxxxx
Q91049	340	S	xxxRxx_S_xxxxxx
A0A1D5PSQ4	145	S	xxxxxG_S_xxxxxx
F1NSF6	3360	S	xxxRRx_S_xxxxxx
Q5ZMI4	44	S	xxxxxx_S_PxRxxx
E1C8U5	247	S	xxxxxx_S_Pxxxxx
E1BUN2	32	S	xxxRxx_S_xxDxxx
F1P5I4	110	S	xxxRxx_S_xExxxx
F1NP51	475	S	xxxKxx_S_xxDxxx
A0A1D5P6F1	246	S	xxxxRx_S_xxxxxx
E1BYS6	874	T	xxxRxx_T_xxxxxx
A0A1D5P6F8	106	S	xxxxRx_S_xExxxx
F1ND54	223	S	xxxRxx_S_xxxxxx
Z4YJB8	24	S	xxxRKx_S_xxxxxx
A0A1D5P3M1	15	T	xxxRxx_T_Pxxxxx
A0A1L1RX05	292	S	xxxxxx_S_PxxxRx
A0A1D5PQ58	596	S	xxxRKx_S_xxxxxx
A0A1L1RZ57	111	S	xxxxxx_S_PxxxxK
A0A1D5P8U6	975	S	xxxxxx_S_PxKxxx
A0A1D5PF57	255	S	xxRRxx_S_xxxxxx
E1C929	713	S	xxxRxx_S_xxxxxx
E1C4Z7	587	S	xxxxxG_S_xxxxxx
A0A1D5NUF8	496	T	xxxxxx_T_Pxxxxx
A0A1D5P505	498	S	xxxRxx_S_xDxxxx
A0A1D5PZA1	174	S	xxxxxD_S_Dxxxxx
F1N8G9	1476	S	xxxxxx_S_xExxxx
A0A1D5PA80	604	S	xxxxxx_S_PxxxKx
A0A1D5PA55	38	S	xxxxxx_S_Pxxxxx
A0A1D5PGY9	574	T	xxxRxx_T_xxxxxx
Q5ZME2	241	S	xxxRKx_S_xxxxxx
A0A1D5P271	953	S	xxxxxx_S_PxxxKx
O93601	259	S	xxxxxx_S_xExxxx
A0A1D5P015	779	S	xxxxxx_S_Pxxxxx
A0A1L1RPT6	171	S	xxxxxx_S_DxExxx
A0A1D5P3E5	226	S	xxxxRx_S_xxxxxx
Q01406	196	S	xxxKxx_S_xxDxxx
P16053	634	S	xxxxxx_S_PxKxxx
A0A1D5NZX3	488	S	xxxRxx_S_xDxxxx
A0A1D5PM33	401	S	xxxRRx_S_xxxxxx
E1C7N0	383	S	xxxKxx_S_xxxxxx
A0A1D5PUF1	337	S	xxxRxx_S_Pxxxxx
F1P323	488	S	xxxxxx_S_xKxxxx
Q5ZL23	112	S	xxxxxx_S_Pxxxxx
A0A1D5PVL7	1352	S	xRxxxx_S_Pxxxxx
E1BYZ3	143	S	xxxKxx_S_Pxxxxx
P26008	1032	S	xxxExx_S_xxxxxx
F1NL99	16	S	xxxRxx_S_xxxxxx
A0A1L1RWX9	383	S	xRxxxx_S_Pxxxxx
A0A1D5P6B4	287	S	xxxxxx_S_PKxxxx
R4GHW9	585	T	xxxxxx_T_PExxxx
A0A1D5PC47	3358	S	xxxKxx_S_Pxxxxx
Q71SG2	27	S	xxxxxx_S_PxxxxK
F1NWZ1	101	S	xxxxxx_S_PxxxRx
E1C0E5	133	S	xxxxxx_S_DxDxxx
A0A1D5NXZ5	580	S	xxxxxx_S_PxKxxx
A0A1D5PUA3	4478	S	xxxxRx_S_xxxxxx
E1BZ15	48	S	xxxRxx_S_xxxxxx
A0A1D5PPG9	831	S	xxxxxx_S_PxxxxK
E1BSW6	240	S	xxxxxx_S_xDDxxx
A0A1D5NWX9	169	S	xxxRxx_S_Pxxxxx
Q5ZM44	6	S	xxxxRx_S_xxxxxx
Q5ZJW4	177	S	xxxxxx_S_xKxxxx
A0A1D5P1K9	630	S	xxxxxx_S_xxExxx
F1P269	455	S	xxxRxx_S_xxxxxx
A0A1L1RYG5	130	S	xxxRRx_S_xxxxxx
F1NZD3	88	S	xxxxxx_S_xExxxx
A0A1D5P4E8	1084	S	xxKxxx_S_Pxxxxx
Q5F3A1	309	S	xxxKxx_S_xExxxx
F1NYE6	51	T	xxxxxx_T_Pxxxxx
A0A1D5PHC5	226	S	xxxxxx_S_DxExxx
A0A1L1RW31	241	S	xxxxxx_S_PRxxxx
Q5ZIU1	21	S	xxxxPx_S_Pxxxxx
A0A1D5NTK4	633	S	xxxxxx_S_Pxxxxx
E1BXU2	477	S	xxxRxx_S_Lxxxxx
A0A1D5PNT2	367	S	xRxxxx_S_Pxxxxx
A0A1D5NY49	1607	S	xxxxxx_S_xDDxxx
P05625	29	S	xxxxxx_S_Pxxxxx
A0A1D5P3C3	150	S	xxxKRx_S_xxxxxx
A0A1D5NTC5	1128	S	xxxxxx_S_EEExxx
A0A1L1RQS2	55	S	xxxxxx_S_xKxxxx
F1NHG4	164	S	xxxxPx_S_Pxxxxx
A0A1D5PPA0	815	S	xxxKxx_S_xDxxxx
P18302	274	S	xxxxxx_S_ExExxx
A0A1D5PBE5	87	S	xxxxxx_S_xExxxx
F1NI39	513	S	xxxxxx_S_DEExxx
F1NKX6	1078	S	xxxxxx_S_xDxxxx
F1NBT9	217	T	xxxxxx_T_PExxxx
F1P5J5	399	S	xxxKxx_S_xxDxxx
F1NY54	408	S	xxxxxx_S_PxRxxx
F1NH40	777	S	xxxxxx_S_Pxxxxx
A0A1D5PCL6	826	S	xxxRxx_S_Pxxxxx
A0A1D5PHH7	1102	S	xxxxxx_S_PxRxxx
A0A1D5PLB6	1724	S	xxxxxR_S_xxxxxx
E1C930	363	S	xxxExx_S_xxxxxx
A0A1D5PJY1	2163	S	Rxxxxx_S_xxxxxx
F6VFQ9	51	S	xxxGRx_S_Pxxxxx
F1NAW2	504	S	xKxxxx_S_Pxxxxx
R4GM14	641	S	xxxxxx_S_xExxxx
A0A1D5PKB1	80	S	xxxKxx_S_xxxxxx
A0A1D5PHH0	58	S	xxxRRx_S_xxxxxx
F1ND22	502	S	xxxxxx_S_xExxxx
Q8UVD9	261	S	xxxxxx_S_PxxxxK
R4GIH1	595	S	xxxxxx_S_PxxxxK
A0A1L1RUL6	179	S	xxxxxx_S_xKxxxx
A0A1D5PH41	192	S	xxxRRx_S_xxxxxx
E1BWF8	57	S	xxxxxx_S_Pxxxxx
A0A1D5PTZ3	245	S	xxxxxx_S_xExxxx
F1P212	445	T	xxxRxx_T_xxxxxx
A0A1D5NY76	469	S	xxxRRx_S_xxxxxx
A0A1D5P4E9	815	S	xxxxxx_S_xExxxx
Q5ZII9	206	S	xxxxxx_S_EEExxx
F1P3R3	1699	S	xxxxxx_S_PxxKxx
Q5ZME2	332	S	xxxExx_S_xxxxxx
A0A1L1RQR3	11	S	xxxxRx_S_xxxxxx
A0A1D5PEZ2	401	S	xxxRRx_S_xxxxxx
A0A1L1RJX1	274	S	xxxxxx_S_xExxxx
Q5F372	469	S	xxxRxx_S_xDxxxx
F1NW83	38	S	xxxxxG_S_xxxxxx
A0A1D5PBM9	459	S	xxxRRx_S_xxxxxx
A0A1D5P892	321	S	xxxRxx_S_Pxxxxx
A0A1D5PZY7	130	S	xxxxxx_S_DxExxx
R4GH53	1023	T	xxxxxx_T_PExxxx
A0A1D5NUP9	6	S	xxxRxx_S_PxPxxx
F1NWT7	88	S	xxxxRR_S_xxxxxx
R4GHZ6	61	S	xxxKRx_S_xxxxxx
A0A1L1RLZ4	97	S	xxxxxK_S_Pxxxxx
A0A1D5PBD8	1011	S	xxxxxx_S_PRxxxx
E1C3T2	2142	S	xxxxxx_S_PxxxKx
F1NK34	398	S	xxxxxx_S_xExxxx
A0A1D5P3K1	928	S	xxxRRx_S_xxxxxx
F1NBP2	136	T	xxxxxx_T_PxKxxx
A0A1D5PRK6	141	S	xxxxxx_S_PxxxRx
A0A1D5P409	100	S	xxxRxx_S_Lxxxxx
Q5ZHP5	23	S	xxxKxx_S_Pxxxxx
E1C799	728	T	xxxxxx_T_PxKxxx
R4GLT4	499	S	xxxxxG_S_xxxxxx
Q5ZJ26	107	S	xxxRxx_S_xDxxxx
F1NAC7	340	S	xxxxxx_S_xKxxxx
A0A1D5NXZ5	43	S	xxxRKx_S_xxxxxx
A0A1D5PQU7	84	S	xxxxxx_S_Pxxxxx
F1P5I1	224	S	xxxxxx_S_PKxxxx
E1BTW1	26	S	xxKxxx_S_xxxxxx
A0A1D5Q032	351	S	xxxRxx_S_xDxxxx
F1NJM8	778	T	xxxxxx_T_PxKxxx
A0A1D5PHE8	268	S	xxxxxx_S_DxExxx
F1NVA3	599	S	xxxxxx_S_xDxxxx
A0A1D5PMQ3	1564	S	xxxKxx_S_xExxxx
E1C6W3	339	S	xxxxxx_S_DxExxx
Q03696	1201	S	xxxxxG_S_xxxxxx
Q5ZIH2	56	S	xxxxxx_S_xEDLxx
A0A1D5PJ72	809	S	xxxxxx_S_xDxxxx
A0A1D5PAZ9	14	S	xxxRKx_S_xxxxxx
A0A1D5PE85	1080	S	xxxxxx_S_PKxxxx
A0A1D5PML9	767	S	Kxxxxx_S_xxxxxx
F1NFX3	351	S	xxKRxx_S_xxxxxx
F1NYB0	313	S	xxKxxx_S_xxxxxx
E1BYB2	1015	S	xxKxxx_S_Pxxxxx
E1BZR0	427	S	xxKxxx_S_xxxxxx
E1BZG1	1027	S	xxxxxx_S_EEExxx
E1BQJ4	359	S	xxxxxx_S_PxKxxx
R4GI40	206	S	xxxxxx_S_xExxxx
E1BYR4	287	S	xxxxxG_S_xxxxxx
A0A1L1RNQ9	166	S	xxxxxG_S_xxxxxx
E1C591	765	S	xxxRxx_S_Pxxxxx
A0A1D5PAD2	626	S	xxxxxx_S_PKxxxx
A0A1L1RUL6	177	S	Kxxxxx_S_xxxxxx
Q90600	27	S	xxxxxx_S_Pxxxxx
Q5ZKE7	147	S	xxxxRx_S_xExxxx
A0A1D5NTE0	1419	S	xxxxxx_S_xExxxx
Q8JG64	186	S	xxxxxx_S_xExxxx
A0A1D5PB91	205	S	xxKxxx_S_xxxxxx
A0A1D5NW28	237	S	xxxRRx_S_xxxxxx
F1NDP8	529	S	xxKxxx_S_xxxxxx
A0A1D5NTB5	284	S	Kxxxxx_S_xxxxxx
Q8JIV2	161	S	xxxxxx_S_PxxxRx
F1NXW5	467	S	xxxRxx_S_Pxxxxx
F1P4S4	665	T	xxxxxx_T_PPxxxx
A0A1D5NTE0	724	S	xxxxxx_S_xxKxxx
A0A1D5PUT7	58	S	xxxxxx_S_PExxxx
E1C1G5	477	S	xxxKxx_S_Pxxxxx
F1NVL5	225	S	xxxxxx_S_DxDxxx
A0A1D5NW28	233	S	xxxKxx_S_xxxxxx
F1NYV3	613	T	xxxxxx_T_PExxxx
F1NVF5	540	S	xxxxxx_S_PxxxKx
E1BQS8	195	S	xxxxxx_S_PxRxxx
A0A1L1S033	369	S	xxxxxx_S_xxExxE
A0A1D5NYI7	27	S	xxxxPx_S_Pxxxxx
F1P1K1	84	S	xxxRRx_S_xxxxxx
A0A1D5PBM9	115	S	xxxxxx_S_DxDxxx
F1NC11	241	S	xxxxxx_S_PxxxKx
Q5ZM57	114	S	xxxxxx_S_DxExxx
A0A1D5P9P3	426	S	xxxxxx_S_xxKxxx
E1BVP1	113	S	xxxxxx_S_xExxxx
E1BXC5	264	T	xxxxxx_T_Pxxxxx
E1BS61	284	S	xxxKRx_S_xxxxxx
R4GLW9	158	S	xRxxxx_S_Pxxxxx
E1C7L9	57	S	xxxxxx_S_xKxxxx
Q5ZHP4	137	S	xxxxxx_S_xxExxE
A0A1D5P524	928	S	xxxxxx_S_xExxxx
E1BQL2	377	S	xxxxxx_S_PxRxxx
A0A1D5P3Y8	243	S	xxxxRx_S_Pxxxxx
F1P1L2	338	S	xxxKxx_S_xxxxxx
E1BTK0	211	S	xxxxxx_S_Pxxxxx
A0A1D5PCH0	395	S	xxxExx_S_xxxxxx
A0A1D5PJ02	359	S	xxxxxx_S_Pxxxxx
A0A1D5PC47	705	S	xxxxxx_S_PExxxx
A0A1D5PAX8	217	S	xxxxxx_S_PxxxKx
P19966	16	S	xxxxxx_S_xxExxx
F1NUB2	997	S	xxxRxx_S_Pxxxxx
F1NQ24	1840	S	xxxKxx_S_Pxxxxx
A0A1D5PB73	576	S	xxxxxx_S_PxxxRx
A0A1D5PZS1	736	S	xxxxxx_S_xEDLxx
P16053	623	S	xxxxxx_S_PxKxxx
A0A1D5NT61	74	S	xxxRxx_S_xxxxxx
A0A1D5PZA1	1254	S	xxxxxx_S_DxExxx
E1BRR8	339	S	xxRRxx_S_xxxxxx
A0A1D5PE96	291	S	xxxxxx_S_xDxxxx
A0A1D5PKB1	161	S	xxxKxx_S_xxxxxx
F1NQ24	740	S	xxxxxx_S_PxxxxK
F1NWZ3	934	S	xxxRKx_S_xxxxxx
A0A1D5PIS7	181	S	xxxRxx_S_Pxxxxx
A0A1D5P8I7	133	S	xKxxxx_S_Pxxxxx
A0A1D5PRR9	996	S	xxxxxx_S_PxxxxK
F1P435	1307	S	xxxRxx_S_Lxxxxx
A0A1D5PDG4	278	S	xxxxxx_S_xDxxxx
F1NKZ8	490	S	xxxRKx_S_xxxxxx
A0A1L1RZ08	118	S	xxxRxx_S_xExxxx
Q9W6S3	315	S	xxxRKx_S_xxxxxx
F1NET5	2023	S	xRxxxx_S_Pxxxxx
F1NWZ3	498	S	xxxxxG_S_xxxxxx
E1BVB2	18	S	xxxxxx_S_Pxxxxx
A0A1L1RLK4	37	S	xxRxxx_S_xxxxxx
F1NCD0	1050	S	xxxxxx_S_EDExxx
Q5ZMI3	289	S	xxxxxx_S_PxxxRx
A0A1D5P3M6	670	S	xxxxxx_S_Pxxxxx
E1BYZ3	110	S	xxxxxx_S_Pxxxxx
F1NLZ2	376	S	xxxxxx_S_xExxxx
F1NQ24	1227	S	xxxKRx_S_xxxxxx
F1N8G9	1646	S	xxxxxx_S_xDxxxx
A0A1D5P756	699	S	xxxxxx_S_xExxxx
R4GFU1	889	S	xxxxxx_S_Pxxxxx
A0A1D5PW57	272	S	xxxxxx_S_xEDLxx
Q5ZM98	666	S	xxxxxG_S_xxxxxx
A0A1L1RJ11	33	S	xxxxxx_S_xExxxx
A0A1D5PVB3	293	S	xxxKRx_S_xxxxxx
A0A1D5P129	268	S	xxxxPx_S_Pxxxxx
A0A1D5P6F8	217	S	xxxxxx_S_PxxxKx
F1NTZ8	655	S	xxxxRR_S_xxxxxx
O57415	156	S	xxxRKx_S_xxxxxx
A0A1D5PFX8	411	T	xxxxxx_T_Pxxxxx
A0A1D5PAU7	208	S	xxKxxx_S_Pxxxxx
F1P5I5	169	S	xxxxxx_S_PxRxxx
A0A1D5PQ40	1072	T	xxxxxx_T_Pxxxxx
A0A1D5PY82	656	S	xxxxxx_S_PxKxxx
A0A1L1S0J7	332	S	xxxxxx_S_xxExxx
A0A1D5PRY7	263	S	xxxKxx_S_Pxxxxx
A0A1D5PVQ1	336	S	xxxxxx_S_xExxxx
P16053	670	S	xxxxxx_S_PxKxxx
E1C627	181	S	xxxRKx_S_xxxxxx
A0A1D5NXZ5	383	S	xxxKRx_S_xxxxxx
F1NSS4	118	S	xxxxxG_S_xxxxxx
P00356	81	S	xxxRxx_S_xxxxxx
E1BYM2	24	S	xxxxRx_S_xxxxxx
A0A1D5NTE0	340	S	xxxxxx_S_xExxxx
A0A1D5PG34	716	S	xxKRxx_S_xxxxxx
A0A1D5PBP7	125	S	xxxxxG_S_xxxxxx
A0A1D5PZC4	1196	S	xxxRxx_S_Pxxxxx
E1BYN7	57	S	xxxxxx_S_xExxxx
F1NUY1	337	S	xxxxxx_S_DxExxx
E1BV10	240	S	xxxRxx_S_Pxxxxx
A0A1D5PSQ5	190	S	xxxRKx_S_xxxxxx
A0A1L1RKT1	782	S	xxxxxx_S_PxRxxx
A0A1D5PRM0	1041	S	xxKRxx_S_xxxxxx
A0A1D5P3F1	924	S	xxxRxx_S_Pxxxxx
F1P4J6	402	S	xxxRRx_S_xxxxxx
E1BY25	422	S	xxxxRx_S_xExxxx
O12940	495	S	xxxxPx_S_Pxxxxx
E1C2J9	108	S	xxxRxx_S_xDxxxx
A0A1D5P3Z0	49	S	xxxxxx_S_Pxxxxx
A0A1D5NWM9	175	T	xxxxxx_T_Pxxxxx
A0A1D5PF08	583	S	xxxxxx_S_EEExxx
Q5ZM86	242	S	xxxxxx_S_PxxxxK
F1NZQ9	635	S	xxxRxx_S_Pxxxxx
A0A1D5PBM9	112	S	xxxRKx_S_xxxxxx
A0A1D5PMB3	467	S	xxxxxx_S_Pxxxxx
A0A1D5P3M9	744	T	xxxxxx_T_PPxxxx
A0A1D5PMQ8	89	S	xxxxxx_S_xDxxxx
R4GKQ7	644	S	xxxxxx_S_PExxxx
A0A1D5PWK0	106	S	xxxRRx_S_xxxxxx
F1NB56	61	S	xxxxxx_S_DxDxxx
P01109	65	S	xxxxxx_S_PxRxxx
E1C6C1	52	S	xxxRxx_S_xExxxx
A0A1D5PPF6	16	S	xxxxxG_S_xxxxxx
F1NX74	213	S	xxxxxG_S_xxxxxx
A0A1D5PMR5	525	S	xxRxxx_S_xxxxxx
A0A1D5NWV2	184	T	xxxRxx_T_xxxxxx
A0A1D5PFU2	345	S	xxxxxx_S_EEExxx
A0A1D5PQ58	361	S	xxxRxx_S_Pxxxxx
A0A1D5NXZ6	194	S	xxxxxG_S_xxxxxx
E1BS87	470	S	xxxxxG_S_xxxxxx
A0A1D5PDE6	88	S	xxxxxx_S_xExxxx
A0A1D5PK72	378	S	xxxxRx_S_xxxxxx
A0A1D5PMT0	89	S	xxRRxx_S_xxxxxx
F1N8B4	553	S	xxxxxx_S_EDExxx
F1NLJ3	546	T	xxxxxx_T_Pxxxxx
A0A1D5PD32	518	S	xxxRRx_S_xxxxxx
E1C4U9	294	S	xxxRxx_S_xExxxx
F1P0V0	126	S	xxxKxx_S_xxxxxx
A0A1D5PQP4	1963	S	Rxxxxx_S_xxxxxx
E1C7I6	434	S	xxxxxx_S_xDDxxx
F1NA05	1802	S	Kxxxxx_S_xxxxxx
A0A1D5P8I0	503	S	xxxRKx_S_xxxxxx
A0A1D5NZB8	952	T	xxxxxx_T_Pxxxxx
R4GLJ6	8	S	Rxxxxx_S_xxxxxx
A0A1D5PST6	178	S	xxxxxG_S_xxxxxx
A0A1D5P4B0	984	S	xxxRxx_S_Lxxxxx
E1BWY7	606	S	xxxRRx_S_xxxxxx
F1NHG6	127	S	xxKRxx_S_xxxxxx
A0A1D5PHJ9	44	S	xxxRxx_S_xDxxxx
F1NX74	209	S	xxxxxR_S_xxxxxx
Q9DF37	186	S	xxRRxx_S_xxxxxx
Q5F3U9	1281	S	xxxxxx_S_PxKxxx
A0A1D5NWH2	225	S	xxxKxx_S_xDxxxx
E1C929	458	S	xxxxxx_S_Pxxxxx
F1NMA2	227	S	Rxxxxx_S_xxxxxx
A0A1L1RRN3	262	S	xxxxxx_S_xxExxE
F1NG40	17	S	xxxxxx_S_DEExxx
Q2THW3	314	S	xxxxxx_S_xExxxx
A0A1D5PTF9	870	S	xxxRKx_S_xxxxxx
A0A1L1RTN0	1397	S	xxxRxx_S_Lxxxxx
P18302	309	S	xxxxxx_S_PxxxRx
A0A1D5PAX1	489	T	xxxxxx_T_Pxxxxx
A0A1D5PHG8	6267	T	xxxRxx_T_Pxxxxx
A0A1D5PHU5	465	S	xxxxxx_S_DxDxxx
Q90930	194	S	xxxxxx_S_PRxxxx
A0A1D5PMD6	554	S	xxRxxx_S_xxxxxx
A0A1D5P1S9	712	S	xxxxxx_S_DxExxx
E1C4R0	50	S	xxxRxx_S_xxxxxx
A0A1L1RL51	183	S	xxxxxx_S_PxKxxx
F1NEW3	93	T	xxxxxx_T_PExxxx
Q5ZLL4	10	S	Rxxxxx_S_xxxxxx
E1BQW8	342	S	xxxxxx_S_Pxxxxx
A0A1D5P1R0	312	S	xxxxRx_S_xxxxxx
P08267	180	S	xxxExx_S_xxxxxx
A0A1D5NWL7	658	S	xxxxxx_S_PRxxxx
E1BU62	1041	S	xxxxxx_S_xExxxx
Q2KN97	385	S	xxxRKx_S_xxxxxx
A0A1D5NXW2	462	S	xxxRxx_S_xExxxx
Q8AWI4	70	S	xxKxxx_S_xxxxxx
F1P2Q5	335	S	xxxxxx_S_xExxxx
A0A1D5NW36	303	S	xxKRxx_S_xxxxxx
P54939	1327	S	xxxxxx_S_PxxKxx
A0A1D5PMN6	679	S	xxxxxx_S_xDDxxx
A0A1D5NVR6	127	S	xxxxxx_S_xxExxx
F1P2Q5	231	S	xxxxRx_S_xxxxxx
Q01406	410	T	xxxxxx_T_PPxxxx
Q90828	197	S	xxxxxx_S_PxRxxx
A0A1D5PPF5	534	S	xxxxxx_S_Pxxxxx
E1C0V8	796	S	xxxRRx_S_xxxxxx
Q5ZKT9	379	S	xxxRxx_S_PxPxxx
A0A1L1RY55	158	S	xxxxxx_S_Pxxxxx
F1P1A1	2273	S	xxxxxx_S_PExxxx
F1N8I0	188	S	xxxxxx_S_xxExxE
A0A1L1RTN0	1376	S	xxxRxx_S_PxPxxx
A0A1D5PUL8	59	S	xxxxxx_S_Pxxxxx
E1C330	793	S	xxxKxx_S_xExxxx
A0A1D5PAN5	192	S	xxxxxx_S_xDxxxx
Q90929	275	S	xxxxxx_S_Pxxxxx
A0A1D5P1Q3	846	S	xxxxxx_S_PRxxxx
F1NCY5	458	S	xxxxxx_S_DEExxx
F1NCY5	391	S	xKxxxx_S_Pxxxxx
A0A1L1RUW1	241	S	xxxRxx_S_xExxxx
A0A1D5PEV3	23	S	xxxRxx_S_PxPxxx
A0A1D5PEA6	215	S	xxxKxx_S_Pxxxxx
A0A1D5NZP2	287	S	xxxRxx_S_xxxxxx
A0A1D5PEP1	120	S	xxxxxx_S_xExxxx
A0A1D5PG30	527	S	xxxxxx_S_PxKxxx
F1NH79	1530	S	xxxxxx_S_PKxxxx
F1NWE6	67	S	xxxxRx_S_xxxxxx
A0A1D5NVR6	61	S	xxxKRx_S_xxxxxx
A0A1D5PFL9	767	S	xxxKxx_S_Pxxxxx
F1N9R9	244	S	xxxxxx_S_DxExxx
F1P3I3	273	S	xxxxxx_S_PxxxKx
R4GGG9	123	S	xxxKxx_S_xxxxxx
F1P3B0	2804	S	xxxxxG_S_xxxxxx
A0A1D5NYG3	1554	S	xxxxPx_S_PxKxxx
E1BUI5	1482	S	xxxxxx_S_xDxxxx
Q7SZI5	202	S	xxxxxx_S_xDxxxx
A0A1D5NVI6	57	S	xxxxxx_S_xExxxx
F1NI39	448	S	xxxxxx_S_EEExxx
R4GKP0	351	S	xxxxxD_S_Dxxxxx
E1C4X5	525	S	xxxRKx_S_xxxxxx
A0A1D5NYY2	890	S	xxxxxG_S_Pxxxxx
A0A1L1RTF6	64	S	xxxKRx_S_xxxxxx
A0A1D5PU80	651	S	Rxxxxx_S_xxxxxx
E1C6E8	328	S	xxxKxx_S_Pxxxxx
A0A1D5PJN1	2563	S	xxxxxx_S_Pxxxxx
F1NRZ4	567	T	xxxxxx_T_PPxxxx
A0A1D5P3M6	699	S	xxxxxG_S_xxxxxx
E1C115	66	S	xxxxxx_S_PxxKxx
E1C1Q2	525	S	xxxxxx_S_PxxKxx
A0A1D5P8U5	263	S	xxxRxx_S_Pxxxxx
Q5F3T9	476	S	xxxxxx_S_xExxxx
F1NYE3	119	T	xxxRxx_T_xxxxxx
A0A1D5P927	634	T	xxxxxx_T_PPxxxx
R4GH27	436	S	xxxxxx_S_PKxxxx
A0A1I7Q417	520	S	xxxRxx_S_xExxxx
A0A1D5PL09	57	S	xxxKxx_S_Pxxxxx
P20136	146	S	Rxxxxx_S_xxxxxx
A0A1D5PHJ0	194	S	xxxxRx_S_xxxxxx
R4GH27	227	S	xxxxxx_S_Pxxxxx
A0A1D5PWP5	727	S	xxxxRx_S_xxxxxx
E1C588	1539	S	xxxRxx_S_Pxxxxx
A0A1D6UPR6	103	S	xxxxxx_S_ExExxx
Q5F359	10	S	xxxRxx_S_Pxxxxx
F1P0G8	607	S	xxxRxx_S_xxxxxx
F1NPM7	102	S	xxxRxx_S_Pxxxxx
F1NZS9	60	S	xxxxxx_S_DEExxx
E1C352	1320	S	xKxxxx_S_Pxxxxx
P01109	61	T	xxxxxx_T_PPxxxx
P54939	1262	T	xxxxxx_T_Pxxxxx
F1N9S5	232	T	xxxxxx_T_Pxxxxx
F1NK53	231	S	xxxxxx_S_xDDxxx
A0A1D5PU80	405	S	xxxExx_S_xxxxxx
A0A1D5PTP2	331	S	xxxGRx_S_Pxxxxx
A0A1D5P094	173	S	xxxRxx_S_xxxxxx
Q5ZKA3	921	S	xxxRxx_S_Pxxxxx
A0A1D5NY49	1841	S	xxxRRx_S_xxxxxx
Q5ZLE9	302	S	xxxRRx_S_xxxxxx
A0A1D5NWR7	177	S	xxxxxx_S_PxRxxx
A0A1D5PBJ0	286	S	xxxxxx_S_xDxxxx
E1C080	182	S	Kxxxxx_S_xxxxxx
A0A1L1RM47	77	T	xxxRxx_T_xxxxxx
A0A1D5PLB6	1040	S	xxxRxx_S_Pxxxxx
A0A1D5Q017	533	S	xxxRxx_S_PxPxxx
E1C3U0	1023	S	xxxxxx_S_xDxxxx
A0A1D5P409	948	S	xxxRxx_S_xDxxxx
A0A1D5PMJ1	283	S	xxxxxx_S_PxxxKx
A0A1D5PFV9	550	S	xxxxxx_S_EDExxx
F1NYA2	201	S	xxxRxx_S_xDxxxx
A0A1L1RQ17	419	S	Rxxxxx_S_xxxxxx
A0A1D5NZW6	183	S	xxxxxx_S_EEExxx
A0A1D5PRJ2	467	S	xxxxxx_S_PxxxxK
Q5ZK62	523	S	xxxxxx_S_PxxxRx
A0A1D5PQR2	1388	S	xxKxxx_S_xxxxxx
E1BWU8	581	S	xxxRRx_S_xxxxxx
F1NXW7	12	T	xxxxxx_T_DxExxx
A0A1D5PQD8	292	S	xxxxxx_S_PxKxxx
A0A1D5PPG9	304	S	xxxxxx_S_xEDLxx
F1P4F9	391	S	Rxxxxx_S_xxxxxx
F1NEX4	409	S	Kxxxxx_S_xxxxxx
F1P3C2	457	S	xxxKxx_S_xExxxx
[truncated: 5,709 more rows]
